# Supplementary material for: Scorpionism in Brazil: Space-time approach and risk areas in 2012 to 2024
Source: PLoS Negl Trop Dis. 2025 Oct 15;19(10):e0013602. doi: 10.1371/journal.pntd.0013602 (PMC12561935; doi:10.1371/journal.pntd.0013602)
Supplement: S1 Data — (CSV) [file pntd.0013602.s001.csv]

COD_CITY	CITY	STATE	REGION	YEAR	0a9M	10a19M	20a39M	40a59M	60+M	0a9F	10a19F	20a39F	40a59F	60+F	TOTAL_CASES	pop0a9M	pop10a19M	pop20a39M	pop40a59M	pop60+M	pop0a9F	pop10a19F	pop20a39F	pop40a59F	pop60+F	TOTAL_POP	rate_0a9M	rate_10a19M	rate_20a39M	rate_40a59M	rate_60+M	rate_0a9F	rate_10a19F	rate_20a39F	rate_40a59F	rate_60+F	TOTAL_RATE	std0a9M	std10a19M	std20a39M	std40a59M	std60+M	std0a9F	std10a19F	std20a39F	std40a59F	std60+F	TOTAL_STD	stdcase09m
110001	ALTA FLORESTA D'OESTE	RO	NORTE	2012	0	1	0	0	0	0	0	0	1	0	2	2024	2468	4036	2967	1200	1951	2256	3980	2621	1013	24516	0.00	4.05	0.00	0.00	0.00	0.00	0.00	0.00	3.82	0.00	0.82	150840955	164510559	335445027	238912540	117753259	144175379	158718197	340860586	259269992	148702536	2059189030	0
110002	ARIQUEMES	RO	NORTE	2012	2	0	4	1	0	0	0	0	0	0	7	8170	9563	16676	10316	3542	7974	9407	17109	9791	3288	95836	2.45	0.00	2.40	0.97	0.00	0.00	0.00	0.00	0.00	0.00	0.73	150840955	164510559	335445027	238912540	117753259	144175379	158718197	340860586	259269992	148702536	2059189030	36926
110003	CABIXI	RO	NORTE	2012	0	0	1	0	0	0	0	0	0	0	1	495	577	934	841	362	506	523	928	742	299	6207	0.00	0.00	10.71	0.00	0.00	0.00	0.00	0.00	0.00	0.00	1.61	150840955	164510559	335445027	238912540	117753259	144175379	158718197	340860586	259269992	148702536	2059189030	0
110004	CACOAL	RO	NORTE	2012	1	1	1	3	1	0	0	2	3	0	12	6365	7626	13790	9177	3530	6065	7515	14549	9318	3552	81487	1.57	1.31	0.73	3.27	2.83	0.00	0.00	1.37	3.22	0.00	1.47	150840955	164510559	335445027	238912540	117753259	144175379	158718197	340860586	259269992	148702536	2059189030	23699
110005	CEREJEIRAS	RO	NORTE	2012	0	1	2	0	0	0	0	1	0	0	4	1332	1619	2721	2030	894	1263	1564	2908	2014	837	17182	0.00	6.18	7.35	0.00	0.00	0.00	0.00	3.44	0.00	0.00	2.33	150840955	164510559	335445027	238912540	117753259	144175379	158718197	340860586	259269992	148702536	2059189030	0
110006	COLORADO DO OESTE	RO	NORTE	2012	0	0	1	1	1	0	0	0	0	0	3	1410	1600	2947	2158	1070	1327	1588	3077	2138	1017	18332	0.00	0.00	3.39	4.63	9.35	0.00	0.00	0.00	0.00	0.00	1.64	150840955	164510559	335445027	238912540	117753259	144175379	158718197	340860586	259269992	148702536	2059189030	0
110007	CORUMBIARA	RO	NORTE	2012	0	0	1	1	0	0	0	0	0	0	2	695	913	1481	1129	415	627	794	1383	860	339	8636	0.00	0.00	6.75	8.86	0.00	0.00	0.00	0.00	0.00	0.00	2.32	150840955	164510559	335445027	238912540	117753259	144175379	158718197	340860586	259269992	148702536	2059189030	0
110008	COSTA MARQUES	RO	NORTE	2012	0	0	0	0	0	0	0	0	0	0	0	1600	1714	2559	1465	539	1548	1574	2358	1205	386	14948	0.00	0.00	0.00	0.00	0.00	0.00	0.00	0.00	0.00	0.00	0.00	150840955	164510559	335445027	238912540	117753259	144175379	158718197	340860586	259269992	148702536	2059189030	0
110009	ESPIGAO D'OESTE	RO	NORTE	2012	0	0	1	3	0	0	1	0	0	0	5	2571	2842	5125	3427	1283	2482	2822	5182	3096	1220	30050	0.00	0.00	1.95	8.75	0.00	0.00	3.54	0.00	0.00	0.00	1.66	150840955	164510559	335445027	238912540	117753259	144175379	158718197	340860586	259269992	148702536	2059189030	0
110010	GUAJARA-MIRIM	RO	NORTE	2012	0	1	2	1	0	0	0	2	1	0	7	4499	4614	7021	4112	1634	4315	4448	7080	4042	1638	43403	0.00	2.17	2.85	2.43	0.00	0.00	0.00	2.82	2.47	0.00	1.61	150840955	164510559	335445027	238912540	117753259	144175379	158718197	340860586	259269992	148702536	2059189030	0
110011	JARU	RO	NORTE	2012	0	0	1	0	0	0	0	0	0	0	1	4313	5052	9200	5498	2294	4371	5033	9473	5414	2247	52895	0.00	0.00	1.09	0.00	0.00	0.00	0.00	0.00	0.00	0.00	0.19	150840955	164510559	335445027	238912540	117753259	144175379	158718197	340860586	259269992	148702536	2059189030	0
110012	JI-PARANA	RO	NORTE	2012	0	0	0	0	0	0	0	0	0	0	0	10096	11192	20892	13239	4765	9503	11097	21882	13728	5042	121436	0.00	0.00	0.00	0.00	0.00	0.00	0.00	0.00	0.00	0.00	0.00	150840955	164510559	335445027	238912540	117753259	144175379	158718197	340860586	259269992	148702536	2059189030	0
110013	MACHADINHO D'OESTE	RO	NORTE	2012	0	1	2	0	1	0	1	0	0	0	5	3376	3550	5685	3750	1432	3055	3265	5398	3156	978	33645	0.00	2.82	3.52	0.00	6.98	0.00	3.06	0.00	0.00	0.00	1.49	150840955	164510559	335445027	238912540	117753259	144175379	158718197	340860586	259269992	148702536	2059189030	0
110014	NOVA BRASILANDIA D'OESTE	RO	NORTE	2012	0	0	0	0	0	0	0	1	0	1	2	1567	2165	3481	2321	1014	1605	1914	3351	2138	810	20366	0.00	0.00	0.00	0.00	0.00	0.00	0.00	2.98	0.00	12.35	0.98	150840955	164510559	335445027	238912540	117753259	144175379	158718197	340860586	259269992	148702536	2059189030	0
110015	OURO PRETO DO OESTE	RO	NORTE	2012	0	0	0	1	0	0	0	0	0	0	1	2982	3559	6336	4147	1732	3011	3551	6679	4372	1829	38198	0.00	0.00	0.00	2.41	0.00	0.00	0.00	0.00	0.00	0.00	0.26	150840955	164510559	335445027	238912540	117753259	144175379	158718197	340860586	259269992	148702536	2059189030	0
110018	PIMENTA BUENO	RO	NORTE	2012	0	1	2	2	2	0	0	0	1	0	8	2912	3422	6145	3776	1392	2757	3256	6103	3913	1381	35057	0.00	2.92	3.25	5.30	14.37	0.00	0.00	0.00	2.56	0.00	2.28	150840955	164510559	335445027	238912540	117753259	144175379	158718197	340860586	259269992	148702536	2059189030	0
110020	PORTO VELHO	RO	NORTE	2012	0	2	3	3	0	0	0	2	1	1	12	39012	44413	88560	48548	13391	37215	42963	83657	46809	13909	458477	0.00	0.45	0.34	0.62	0.00	0.00	0.00	0.24	0.21	0.72	0.26	150840955	164510559	335445027	238912540	117753259	144175379	158718197	340860586	259269992	148702536	2059189030	0
110025	PRESIDENTE MEDICI	RO	NORTE	2012	0	0	3	0	1	1	0	0	1	0	6	1689	2074	3441	2642	1261	1626	1941	3491	2665	1160	21990	0.00	0.00	8.72	0.00	7.93	6.15	0.00	0.00	3.75	0.00	2.73	150840955	164510559	335445027	238912540	117753259	144175379	158718197	340860586	259269992	148702536	2059189030	0
110026	RIO CRESPO	RO	NORTE	2012	0	0	0	0	0	0	0	0	0	0	0	331	314	548	457	190	275	336	536	345	143	3475	0.00	0.00	0.00	0.00	0.00	0.00	0.00	0.00	0.00	0.00	0.00	150840955	164510559	335445027	238912540	117753259	144175379	158718197	340860586	259269992	148702536	2059189030	0
110028	ROLIM DE MOURA	RO	NORTE	2012	0	0	2	0	0	0	0	0	1	0	3	4235	4904	8997	5681	2213	4003	4864	9649	5755	2232	52533	0.00	0.00	2.22	0.00	0.00	0.00	0.00	0.00	1.74	0.00	0.57	150840955	164510559	335445027	238912540	117753259	144175379	158718197	340860586	259269992	148702536	2059189030	0
110029	SANTA LUZIA D'OESTE	RO	NORTE	2012	0	1	1	0	0	0	0	0	0	0	2	669	819	1399	1055	456	602	744	1347	1020	410	8521	0.00	12.21	7.15	0.00	0.00	0.00	0.00	0.00	0.00	0.00	2.35	150840955	164510559	335445027	238912540	117753259	144175379	158718197	340860586	259269992	148702536	2059189030	0
110030	VILHENA	RO	NORTE	2012	1	1	2	2	0	0	0	0	1	0	7	7088	7649	14546	8861	2900	6816	7726	15176	8995	3022	82779	1.41	1.31	1.37	2.26	0.00	0.00	0.00	0.00	1.11	0.00	0.85	150840955	164510559	335445027	238912540	117753259	144175379	158718197	340860586	259269992	148702536	2059189030	21281
110032	SAO MIGUEL DO GUAPORE	RO	NORTE	2012	0	0	1	0	0	0	0	1	0	0	2	2037	2345	3803	2515	929	1915	2279	3787	2118	753	22481	0.00	0.00	2.63	0.00	0.00	0.00	0.00	2.64	0.00	0.00	0.89	150840955	164510559	335445027	238912540	117753259	144175379	158718197	340860586	259269992	148702536	2059189030	0
110033	NOVA MAMORE	RO	NORTE	2012	0	0	0	0	0	0	0	0	1	0	1	2560	2594	4103	2635	929	2479	2557	4059	2155	649	24720	0.00	0.00	0.00	0.00	0.00	0.00	0.00	0.00	4.64	0.00	0.40	150840955	164510559	335445027	238912540	117753259	144175379	158718197	340860586	259269992	148702536	2059189030	0
110034	ALVORADA D'OESTE	RO	NORTE	2012	0	0	2	1	0	0	0	0	0	0	3	1378	1684	2604	2014	857	1327	1555	2677	1804	721	16621	0.00	0.00	7.68	4.97	0.00	0.00	0.00	0.00	0.00	0.00	1.80	150840955	164510559	335445027	238912540	117753259	144175379	158718197	340860586	259269992	148702536	2059189030	0
110037	ALTO ALEGRE DOS PARECIS	RO	NORTE	2012	0	2	1	4	0	0	0	1	0	0	8	1213	1446	2130	1513	573	1174	1272	2102	1247	471	13141	0.00	13.83	4.69	26.44	0.00	0.00	0.00	4.76	0.00	0.00	6.09	150840955	164510559	335445027	238912540	117753259	144175379	158718197	340860586	259269992	148702536	2059189030	0
110040	ALTO PARAISO	RO	NORTE	2012	1	0	0	2	0	0	1	0	0	0	4	1679	1935	2990	2206	811	1629	1840	2878	1781	639	18388	5.96	0.00	0.00	9.07	0.00	0.00	5.43	0.00	0.00	0.00	2.18	150840955	164510559	335445027	238912540	117753259	144175379	158718197	340860586	259269992	148702536	2059189030	89840
110045	BURITIS	RO	NORTE	2012	0	0	3	1	0	1	0	0	0	0	5	3325	3537	5957	3559	1351	3232	3514	5942	3157	993	34567	0.00	0.00	5.04	2.81	0.00	3.09	0.00	0.00	0.00	0.00	1.45	150840955	164510559	335445027	238912540	117753259	144175379	158718197	340860586	259269992	148702536	2059189030	0
110050	NOVO HORIZONTE DO OESTE	RO	NORTE	2012	0	0	1	0	0	0	0	0	1	0	2	811	1000	1559	1283	575	755	923	1578	1107	460	10051	0.00	0.00	6.41	0.00	0.00	0.00	0.00	0.00	9.03	0.00	1.99	150840955	164510559	335445027	238912540	117753259	144175379	158718197	340860586	259269992	148702536	2059189030	0
110060	CACAULANDIA	RO	NORTE	2012	0	0	0	0	0	0	0	0	0	0	0	535	569	921	687	340	532	599	961	579	225	5948	0.00	0.00	0.00	0.00	0.00	0.00	0.00	0.00	0.00	0.00	0.00	150840955	164510559	335445027	238912540	117753259	144175379	158718197	340860586	259269992	148702536	2059189030	0
110070	CAMPO NOVO DE RONDONIA	RO	NORTE	2012	0	0	0	0	0	0	0	0	1	0	1	1306	1403	2207	1597	524	1278	1298	2066	1219	320	13218	0.00	0.00	0.00	0.00	0.00	0.00	0.00	0.00	8.20	0.00	0.76	150840955	164510559	335445027	238912540	117753259	144175379	158718197	340860586	259269992	148702536	2059189030	0
110080	CANDEIAS DO JAMARI	RO	NORTE	2012	0	0	0	0	0	0	0	0	0	0	0	2196	2227	3625	2313	870	2107	2212	3535	1939	633	21657	0.00	0.00	0.00	0.00	0.00	0.00	0.00	0.00	0.00	0.00	0.00	150840955	164510559	335445027	238912540	117753259	144175379	158718197	340860586	259269992	148702536	2059189030	0
110090	CASTANHEIRAS	RO	NORTE	2012	0	1	0	1	0	0	0	0	0	0	2	252	327	550	432	232	265	352	531	404	180	3525	0.00	30.58	0.00	23.15	0.00	0.00	0.00	0.00	0.00	0.00	5.67	150840955	164510559	335445027	238912540	117753259	144175379	158718197	340860586	259269992	148702536	2059189030	0
110092	CHUPINGUAIA	RO	NORTE	2012	0	0	1	1	0	0	0	0	0	0	2	887	971	1639	988	304	856	891	1525	803	220	9084	0.00	0.00	6.10	10.12	0.00	0.00	0.00	0.00	0.00	0.00	2.20	150840955	164510559	335445027	238912540	117753259	144175379	158718197	340860586	259269992	148702536	2059189030	0
110094	CUJUBIM	RO	NORTE	2012	0	1	3	1	0	0	0	1	2	0	8	1939	1989	3172	1961	575	1789	1915	3016	1484	358	18198	0.00	5.03	9.46	5.10	0.00	0.00	0.00	3.32	13.48	0.00	4.40	150840955	164510559	335445027	238912540	117753259	144175379	158718197	340860586	259269992	148702536	2059189030	0
110100	GOVERNADOR JORGE TEIXEIRA	RO	NORTE	2012	0	1	0	0	0	0	0	0	0	0	1	834	1047	1631	1193	520	868	986	1561	1034	425	10099	0.00	9.55	0.00	0.00	0.00	0.00	0.00	0.00	0.00	0.00	0.99	150840955	164510559	335445027	238912540	117753259	144175379	158718197	340860586	259269992	148702536	2059189030	0
110110	ITAPUA DO OESTE	RO	NORTE	2012	0	0	2	1	0	0	0	0	1	0	4	972	999	1441	1022	422	833	893	1390	867	298	9137	0.00	0.00	13.88	9.78	0.00	0.00	0.00	0.00	11.53	0.00	4.38	150840955	164510559	335445027	238912540	117753259	144175379	158718197	340860586	259269992	148702536	2059189030	0
110120	MINISTRO ANDREAZZA	RO	NORTE	2012	1	0	4	1	0	1	1	1	1	1	11	939	1068	1609	1180	505	866	1072	1706	1014	428	10387	10.65	0.00	24.86	8.47	0.00	11.55	9.33	5.86	9.86	23.36	10.59	150840955	164510559	335445027	238912540	117753259	144175379	158718197	340860586	259269992	148702536	2059189030	160640
110130	MIRANTE DA SERRA	RO	NORTE	2012	0	1	0	0	1	0	0	1	0	0	3	1011	1181	1913	1252	668	980	1225	1917	1213	528	11888	0.00	8.47	0.00	0.00	14.97	0.00	0.00	5.22	0.00	0.00	2.52	150840955	164510559	335445027	238912540	117753259	144175379	158718197	340860586	259269992	148702536	2059189030	0
110140	MONTE NEGRO	RO	NORTE	2012	0	0	1	0	0	0	0	0	0	0	1	1401	1593	2331	1642	750	1285	1451	2348	1388	544	14733	0.00	0.00	4.29	0.00	0.00	0.00	0.00	0.00	0.00	0.00	0.68	150840955	164510559	335445027	238912540	117753259	144175379	158718197	340860586	259269992	148702536	2059189030	0
110143	NOVA UNIAO	RO	NORTE	2012	0	0	1	1	0	0	0	1	1	0	4	664	893	1223	869	348	588	711	1181	744	293	7514	0.00	0.00	8.18	11.51	0.00	0.00	0.00	8.47	13.44	0.00	5.32	150840955	164510559	335445027	238912540	117753259	144175379	158718197	340860586	259269992	148702536	2059189030	0
110145	PARECIS	RO	NORTE	2012	1	0	1	1	0	0	0	0	0	0	3	494	559	887	615	233	465	465	813	493	151	5175	20.24	0.00	11.27	16.26	0.00	0.00	0.00	0.00	0.00	0.00	5.80	150840955	164510559	335445027	238912540	117753259	144175379	158718197	340860586	259269992	148702536	2059189030	305346
110146	PIMENTEIRAS DO OESTE	RO	NORTE	2012	0	1	0	0	1	0	0	0	0	0	2	239	241	351	273	116	223	215	368	226	73	2325	0.00	41.49	0.00	0.00	86.21	0.00	0.00	0.00	0.00	0.00	8.60	150840955	164510559	335445027	238912540	117753259	144175379	158718197	340860586	259269992	148702536	2059189030	0
110147	PRIMAVERA DE RONDONIA	RO	NORTE	2012	0	0	0	2	0	0	0	1	0	0	3	272	353	537	428	208	248	335	517	382	161	3441	0.00	0.00	0.00	46.73	0.00	0.00	0.00	19.34	0.00	0.00	8.72	150840955	164510559	335445027	238912540	117753259	144175379	158718197	340860586	259269992	148702536	2059189030	0
110148	SAO FELIPE D'OESTE	RO	NORTE	2012	0	0	0	1	0	0	0	0	2	0	3	444	530	908	774	374	434	549	971	654	303	5941	0.00	0.00	0.00	12.92	0.00	0.00	0.00	0.00	30.58	0.00	5.05	150840955	164510559	335445027	238912540	117753259	144175379	158718197	340860586	259269992	148702536	2059189030	0
110149	SAO FRANCISCO DO GUAPORE	RO	NORTE	2012	1	0	3	1	0	0	0	0	0	0	5	1705	1846	2925	1834	671	1561	1740	2836	1575	562	17255	5.87	0.00	10.26	5.45	0.00	0.00	0.00	0.00	0.00	0.00	2.90	150840955	164510559	335445027	238912540	117753259	144175379	158718197	340860586	259269992	148702536	2059189030	88470
110150	SERINGUEIRAS	RO	NORTE	2012	0	0	0	0	0	0	0	0	0	0	0	1053	1302	1954	1376	496	1007	1220	1893	1182	406	11889	0.00	0.00	0.00	0.00	0.00	0.00	0.00	0.00	0.00	0.00	0.00	150840955	164510559	335445027	238912540	117753259	144175379	158718197	340860586	259269992	148702536	2059189030	0
110155	TEIXEIROPOLIS	RO	NORTE	2012	0	1	0	0	0	0	0	0	0	0	1	360	497	774	588	296	364	451	744	513	262	4849	0.00	20.12	0.00	0.00	0.00	0.00	0.00	0.00	0.00	0.00	2.06	150840955	164510559	335445027	238912540	117753259	144175379	158718197	340860586	259269992	148702536	2059189030	0
110160	THEOBROMA	RO	NORTE	2012	0	0	0	0	0	0	0	0	0	0	0	938	1124	1751	1320	563	911	1017	1655	1063	455	10797	0.00	0.00	0.00	0.00	0.00	0.00	0.00	0.00	0.00	0.00	0.00	150840955	164510559	335445027	238912540	117753259	144175379	158718197	340860586	259269992	148702536	2059189030	0
110170	URUPA	RO	NORTE	2012	0	0	0	0	0	1	0	0	1	0	2	1076	1290	2122	1460	705	1001	1183	2096	1356	589	12878	0.00	0.00	0.00	0.00	0.00	9.99	0.00	0.00	7.37	0.00	1.55	150840955	164510559	335445027	238912540	117753259	144175379	158718197	340860586	259269992	148702536	2059189030	0
110175	VALE DO ANARI	RO	NORTE	2012	0	0	0	1	0	0	0	1	1	0	3	938	1021	1564	1206	511	846	952	1567	977	372	9954	0.00	0.00	0.00	8.29	0.00	0.00	0.00	6.38	10.24	0.00	3.01	150840955	164510559	335445027	238912540	117753259	144175379	158718197	340860586	259269992	148702536	2059189030	0
110180	VALE DO PARAISO	RO	NORTE	2012	0	1	0	0	0	0	0	0	0	0	1	635	836	1248	1011	410	610	780	1305	865	354	8054	0.00	11.96	0.00	0.00	0.00	0.00	0.00	0.00	0.00	0.00	1.24	150840955	164510559	335445027	238912540	117753259	144175379	158718197	340860586	259269992	148702536	2059189030	0
120001	ACRELANDIA	AC	NORTE	2012	0	0	0	0	1	1	0	0	0	0	2	1536	1556	2108	1318	572	1477	1470	2051	1105	386	13579	0.00	0.00	0.00	0.00	17.48	6.77	0.00	0.00	0.00	0.00	1.47	150840955	164510559	335445027	238912540	117753259	144175379	158718197	340860586	259269992	148702536	2059189030	0
120005	ASSIS BRASIL	AC	NORTE	2012	0	0	0	0	0	0	0	0	0	0	0	869	676	1027	536	221	846	730	1014	479	185	6583	0.00	0.00	0.00	0.00	0.00	0.00	0.00	0.00	0.00	0.00	0.00	150840955	164510559	335445027	238912540	117753259	144175379	158718197	340860586	259269992	148702536	2059189030	0
120010	BRASILEIA	AC	NORTE	2012	2	1	5	2	0	1	1	3	4	1	20	2575	2521	3773	2155	936	2357	2446	3728	1924	816	23231	7.77	3.97	13.25	9.28	0.00	4.24	4.09	8.05	20.79	12.25	8.61	150840955	164510559	335445027	238912540	117753259	144175379	158718197	340860586	259269992	148702536	2059189030	117158
120013	BUJARI	AC	NORTE	2012	0	2	0	0	0	0	0	0	1	0	3	1083	1090	1455	871	411	977	917	1356	714	291	9165	0.00	18.35	0.00	0.00	0.00	0.00	0.00	0.00	14.01	0.00	3.27	150840955	164510559	335445027	238912540	117753259	144175379	158718197	340860586	259269992	148702536	2059189030	0
120017	CAPIXABA	AC	NORTE	2012	0	0	1	0	0	0	1	0	0	0	2	1201	1170	1378	970	392	1053	1111	1370	814	305	9764	0.00	0.00	7.26	0.00	0.00	0.00	9.00	0.00	0.00	0.00	2.05	150840955	164510559	335445027	238912540	117753259	144175379	158718197	340860586	259269992	148702536	2059189030	0
120020	CRUZEIRO DO SUL	AC	NORTE	2012	1	1	9	1	0	1	1	1	2	0	17	10219	9672	13414	5728	2569	9830	9731	13456	6011	2759	83389	0.98	1.03	6.71	1.75	0.00	1.02	1.03	0.74	3.33	0.00	2.04	150840955	164510559	335445027	238912540	117753259	144175379	158718197	340860586	259269992	148702536	2059189030	14761
120025	EPITACIOLANDIA	AC	NORTE	2012	3	3	4	0	2	1	1	2	1	1	18	1785	1735	2573	1483	679	1713	1749	2689	1386	571	16363	16.81	17.29	15.55	0.00	29.46	5.84	5.72	7.44	7.22	17.51	11.00	150840955	164510559	335445027	238912540	117753259	144175379	158718197	340860586	259269992	148702536	2059189030	253514
120030	FEIJO	AC	NORTE	2012	0	0	0	0	0	0	0	0	0	0	0	4947	4265	5063	2340	966	4817	4035	4654	2043	907	34037	0.00	0.00	0.00	0.00	0.00	0.00	0.00	0.00	0.00	0.00	0.00	150840955	164510559	335445027	238912540	117753259	144175379	158718197	340860586	259269992	148702536	2059189030	0
120032	JORDAO	AC	NORTE	2012	0	0	0	0	0	0	0	0	0	0	0	1280	964	1035	362	86	1257	921	904	289	97	7195	0.00	0.00	0.00	0.00	0.00	0.00	0.00	0.00	0.00	0.00	0.00	150840955	164510559	335445027	238912540	117753259	144175379	158718197	340860586	259269992	148702536	2059189030	0
120033	MANCIO LIMA	AC	NORTE	2012	0	1	0	2	0	0	0	0	0	0	3	2237	2002	2612	1126	534	2136	1885	2464	1108	473	16577	0.00	5.00	0.00	17.76	0.00	0.00	0.00	0.00	0.00	0.00	1.81	150840955	164510559	335445027	238912540	117753259	144175379	158718197	340860586	259269992	148702536	2059189030	0
120034	MANOEL URBANO	AC	NORTE	2012	0	0	1	0	0	0	0	0	0	0	1	1219	1121	1342	624	260	1122	938	1213	533	214	8586	0.00	0.00	7.45	0.00	0.00	0.00	0.00	0.00	0.00	0.00	1.16	150840955	164510559	335445027	238912540	117753259	144175379	158718197	340860586	259269992	148702536	2059189030	0
120035	MARECHAL THAUMATURGO	AC	NORTE	2012	0	0	0	0	0	0	0	0	0	0	0	2662	2213	2287	827	270	2576	1993	2002	686	249	15765	0.00	0.00	0.00	0.00	0.00	0.00	0.00	0.00	0.00	0.00	0.00	150840955	164510559	335445027	238912540	117753259	144175379	158718197	340860586	259269992	148702536	2059189030	0
120038	PLACIDO DE CASTRO	AC	NORTE	2012	0	0	5	0	0	0	0	0	0	0	5	2203	2035	2729	1770	855	2039	1975	2591	1540	631	18368	0.00	0.00	18.32	0.00	0.00	0.00	0.00	0.00	0.00	0.00	2.72	150840955	164510559	335445027	238912540	117753259	144175379	158718197	340860586	259269992	148702536	2059189030	0
120039	PORTO WALTER	AC	NORTE	2012	0	0	0	0	0	0	0	0	0	0	0	1792	1352	1415	549	180	1720	1261	1242	458	156	10125	0.00	0.00	0.00	0.00	0.00	0.00	0.00	0.00	0.00	0.00	0.00	150840955	164510559	335445027	238912540	117753259	144175379	158718197	340860586	259269992	148702536	2059189030	0
120040	RIO BRANCO	AC	NORTE	2012	1	6	10	6	2	4	4	20	7	3	63	36129	36871	61814	31263	11133	34984	37322	66537	34603	12933	363589	0.28	1.63	1.62	1.92	1.80	1.14	1.07	3.01	2.02	2.32	1.73	150840955	164510559	335445027	238912540	117753259	144175379	158718197	340860586	259269992	148702536	2059189030	4175
120042	RODRIGUES ALVES	AC	NORTE	2012	0	0	0	0	0	0	0	0	0	0	0	2368	2046	2370	1046	416	2268	1952	2244	869	331	15910	0.00	0.00	0.00	0.00	0.00	0.00	0.00	0.00	0.00	0.00	0.00	150840955	164510559	335445027	238912540	117753259	144175379	158718197	340860586	259269992	148702536	2059189030	0
120043	SANTA ROSA DO PURUS	AC	NORTE	2012	0	0	0	0	0	0	0	1	0	0	1	911	624	838	249	77	891	616	736	248	81	5271	0.00	0.00	0.00	0.00	0.00	0.00	0.00	13.59	0.00	0.00	1.90	150840955	164510559	335445027	238912540	117753259	144175379	158718197	340860586	259269992	148702536	2059189030	0
120045	SENADOR GUIOMARD	AC	NORTE	2012	0	0	0	0	0	0	0	0	0	0	0	2398	2309	3333	1971	940	2291	2285	3315	1869	794	21505	0.00	0.00	0.00	0.00	0.00	0.00	0.00	0.00	0.00	0.00	0.00	150840955	164510559	335445027	238912540	117753259	144175379	158718197	340860586	259269992	148702536	2059189030	0
120050	SENA MADUREIRA	AC	NORTE	2012	1	0	5	1	0	1	2	4	1	0	15	4973	4857	6962	3146	1372	4617	4577	6475	2823	1288	41090	2.01	0.00	7.18	3.18	0.00	2.17	4.37	6.18	3.54	0.00	3.65	150840955	164510559	335445027	238912540	117753259	144175379	158718197	340860586	259269992	148702536	2059189030	30332
120060	TARAUACA	AC	NORTE	2012	0	0	0	1	0	0	0	0	0	0	1	5844	4834	5546	2438	1111	5621	4557	5137	2270	1019	38377	0.00	0.00	0.00	4.10	0.00	0.00	0.00	0.00	0.00	0.00	0.26	150840955	164510559	335445027	238912540	117753259	144175379	158718197	340860586	259269992	148702536	2059189030	0
120070	XAPURI	AC	NORTE	2012	2	0	2	0	0	0	0	0	0	0	4	1930	1995	2747	1553	742	1923	1855	2585	1376	663	17369	10.36	0.00	7.28	0.00	0.00	0.00	0.00	0.00	0.00	0.00	2.30	150840955	164510559	335445027	238912540	117753259	144175379	158718197	340860586	259269992	148702536	2059189030	156312
120080	PORTO ACRE	AC	NORTE	2012	0	1	3	2	0	0	0	1	0	0	7	1921	1928	2353	1522	771	1733	1704	2379	1309	587	16207	0.00	5.19	12.75	13.14	0.00	0.00	0.00	4.20	0.00	0.00	4.32	150840955	164510559	335445027	238912540	117753259	144175379	158718197	340860586	259269992	148702536	2059189030	0
130002	ALVARAES	AM	NORTE	2012	0	0	2	0	0	1	0	0	1	0	4	2344	1859	2217	963	383	2182	1753	1946	771	321	14739	0.00	0.00	9.02	0.00	0.00	4.58	0.00	0.00	12.97	0.00	2.71	150840955	164510559	335445027	238912540	117753259	144175379	158718197	340860586	259269992	148702536	2059189030	0
130006	AMATURA	AM	NORTE	2012	0	0	1	1	0	0	1	0	0	0	3	1336	1229	1650	731	271	1275	1200	1573	586	221	10072	0.00	0.00	6.06	13.68	0.00	0.00	8.33	0.00	0.00	0.00	2.98	150840955	164510559	335445027	238912540	117753259	144175379	158718197	340860586	259269992	148702536	2059189030	0
130008	ANAMA	AM	NORTE	2012	0	0	0	0	0	0	0	0	0	0	0	1369	1421	1924	869	349	1299	1244	1682	692	277	11126	0.00	0.00	0.00	0.00	0.00	0.00	0.00	0.00	0.00	0.00	0.00	150840955	164510559	335445027	238912540	117753259	144175379	158718197	340860586	259269992	148702536	2059189030	0
130010	ANORI	AM	NORTE	2012	0	0	0	0	0	0	0	0	0	0	0	2256	2162	2914	1305	518	2055	2076	2752	1094	478	17610	0.00	0.00	0.00	0.00	0.00	0.00	0.00	0.00	0.00	0.00	0.00	150840955	164510559	335445027	238912540	117753259	144175379	158718197	340860586	259269992	148702536	2059189030	0
130014	APUI	AM	NORTE	2012	0	7	18	11	2	2	3	4	4	0	51	1788	2010	3635	2037	698	1766	1977	3310	1540	404	19165	0.00	34.83	49.52	54.00	28.65	11.33	15.17	12.08	25.97	0.00	26.61	150840955	164510559	335445027	238912540	117753259	144175379	158718197	340860586	259269992	148702536	2059189030	0
130020	ATALAIA DO NORTE	AM	NORTE	2012	1	0	3	1	0	0	0	1	0	0	6	2201	2028	2826	1079	409	2189	1922	2612	900	279	16445	4.54	0.00	10.62	9.27	0.00	0.00	0.00	3.83	0.00	0.00	3.65	150840955	164510559	335445027	238912540	117753259	144175379	158718197	340860586	259269992	148702536	2059189030	68533
130030	AUTAZES	AM	NORTE	2012	0	0	0	1	0	0	0	1	0	0	2	4598	4189	5096	2887	1340	4257	3799	4644	2347	1122	34279	0.00	0.00	0.00	3.46	0.00	0.00	0.00	2.15	0.00	0.00	0.58	150840955	164510559	335445027	238912540	117753259	144175379	158718197	340860586	259269992	148702536	2059189030	0
130040	BARCELOS	AM	NORTE	2012	0	0	0	0	0	0	1	0	0	0	1	2789	3301	5107	2235	889	2663	3088	4028	1707	704	26511	0.00	0.00	0.00	0.00	0.00	0.00	3.24	0.00	0.00	0.00	0.38	150840955	164510559	335445027	238912540	117753259	144175379	158718197	340860586	259269992	148702536	2059189030	0
130050	BARREIRINHA	AM	NORTE	2012	0	1	2	0	3	0	0	0	0	0	6	4244	3718	4123	2037	956	4143	3388	3563	1711	934	28817	0.00	2.69	4.85	0.00	31.38	0.00	0.00	0.00	0.00	0.00	2.08	150840955	164510559	335445027	238912540	117753259	144175379	158718197	340860586	259269992	148702536	2059189030	0
130060	BENJAMIN CONSTANT	AM	NORTE	2012	1	4	1	4	2	0	0	0	2	0	14	5253	4429	5447	2464	1048	4993	4114	5144	2194	964	36050	1.90	9.03	1.84	16.23	19.08	0.00	0.00	0.00	9.12	0.00	3.88	150840955	164510559	335445027	238912540	117753259	144175379	158718197	340860586	259269992	148702536	2059189030	28715
130063	BERURI	AM	NORTE	2012	0	0	1	0	0	0	0	0	0	0	1	2537	2118	2335	1200	574	2406	2003	2126	958	398	16655	0.00	0.00	4.28	0.00	0.00	0.00	0.00	0.00	0.00	0.00	0.60	150840955	164510559	335445027	238912540	117753259	144175379	158718197	340860586	259269992	148702536	2059189030	0
130068	BOA VISTA DO RAMOS	AM	NORTE	2012	1	0	0	0	0	0	0	1	0	0	2	2200	2142	2538	1205	513	2053	1950	2167	976	404	16148	4.55	0.00	0.00	0.00	0.00	0.00	0.00	4.61	0.00	0.00	1.24	150840955	164510559	335445027	238912540	117753259	144175379	158718197	340860586	259269992	148702536	2059189030	68564
130070	BOCA DO ACRE	AM	NORTE	2012	0	0	1	0	0	0	1	0	2	0	4	3744	3810	5191	2642	1202	3586	3508	4773	2352	1112	31920	0.00	0.00	1.93	0.00	0.00	0.00	2.85	0.00	8.50	0.00	1.25	150840955	164510559	335445027	238912540	117753259	144175379	158718197	340860586	259269992	148702536	2059189030	0
130080	BORBA	AM	NORTE	2012	0	0	0	0	0	0	0	0	0	0	0	4928	4558	5876	2651	1260	4720	4241	5317	2239	1086	36876	0.00	0.00	0.00	0.00	0.00	0.00	0.00	0.00	0.00	0.00	0.00	150840955	164510559	335445027	238912540	117753259	144175379	158718197	340860586	259269992	148702536	2059189030	0
130083	CAAPIRANGA	AM	NORTE	2012	0	0	0	0	0	0	0	0	0	0	0	1461	1445	1940	897	400	1417	1340	1714	726	272	11612	0.00	0.00	0.00	0.00	0.00	0.00	0.00	0.00	0.00	0.00	0.00	150840955	164510559	335445027	238912540	117753259	144175379	158718197	340860586	259269992	148702536	2059189030	0
130090	CANUTAMA	AM	NORTE	2012	0	1	1	0	0	0	0	0	0	0	2	1625	1607	2643	1393	539	1461	1474	2134	1060	400	14336	0.00	6.22	3.78	0.00	0.00	0.00	0.00	0.00	0.00	0.00	1.40	150840955	164510559	335445027	238912540	117753259	144175379	158718197	340860586	259269992	148702536	2059189030	0
130100	CARAUARI	AM	NORTE	2012	1	0	2	0	1	1	1	2	4	0	12	3564	3478	4024	1886	801	3402	3300	3845	1699	732	26731	2.81	0.00	4.97	0.00	12.48	2.94	3.03	5.20	23.54	0.00	4.49	150840955	164510559	335445027	238912540	117753259	144175379	158718197	340860586	259269992	148702536	2059189030	42324
130110	CAREIRO	AM	NORTE	2012	1	0	1	0	0	1	0	0	0	0	3	4000	3939	5510	3149	1246	3785	3853	5372	2519	1006	34379	2.50	0.00	1.81	0.00	0.00	2.64	0.00	0.00	0.00	0.00	0.87	150840955	164510559	335445027	238912540	117753259	144175379	158718197	340860586	259269992	148702536	2059189030	37710
130115	CAREIRO DA VARZEA	AM	NORTE	2012	0	0	0	0	0	0	0	0	0	0	0	2750	2913	4050	2723	1151	2545	2650	3841	2145	928	25696	0.00	0.00	0.00	0.00	0.00	0.00	0.00	0.00	0.00	0.00	0.00	150840955	164510559	335445027	238912540	117753259	144175379	158718197	340860586	259269992	148702536	2059189030	0
130120	COARI	AM	NORTE	2012	0	0	0	0	1	0	0	0	0	0	1	9742	10020	13722	5610	2230	9067	9285	12721	4733	2034	79164	0.00	0.00	0.00	0.00	4.48	0.00	0.00	0.00	0.00	0.00	0.13	150840955	164510559	335445027	238912540	117753259	144175379	158718197	340860586	259269992	148702536	2059189030	0
130130	CODAJAS	AM	NORTE	2012	0	0	0	0	0	0	0	0	0	0	0	2991	3040	4230	1881	762	2788	2956	3925	1563	633	24769	0.00	0.00	0.00	0.00	0.00	0.00	0.00	0.00	0.00	0.00	0.00	150840955	164510559	335445027	238912540	117753259	144175379	158718197	340860586	259269992	148702536	2059189030	0
130140	EIRUNEPE	AM	NORTE	2012	1	1	2	1	1	0	0	0	0	0	6	4491	3930	5036	2200	899	4258	3781	4645	2012	909	32161	2.23	2.54	3.97	4.55	11.12	0.00	0.00	0.00	0.00	0.00	1.87	150840955	164510559	335445027	238912540	117753259	144175379	158718197	340860586	259269992	148702536	2059189030	33587
130150	ENVIRA	AM	NORTE	2012	0	0	1	0	0	0	0	0	0	0	1	2352	2249	2832	1067	442	2327	2156	2575	988	422	17410	0.00	0.00	3.53	0.00	0.00	0.00	0.00	0.00	0.00	0.00	0.57	150840955	164510559	335445027	238912540	117753259	144175379	158718197	340860586	259269992	148702536	2059189030	0
130160	FONTE BOA	AM	NORTE	2012	0	1	0	2	0	0	0	0	1	0	4	3124	2624	3523	1480	697	2979	2557	3178	1248	604	22014	0.00	3.81	0.00	13.51	0.00	0.00	0.00	0.00	8.01	0.00	1.82	150840955	164510559	335445027	238912540	117753259	144175379	158718197	340860586	259269992	148702536	2059189030	0
130165	GUAJARA	AM	NORTE	2012	0	0	0	0	0	0	0	0	0	0	0	2001	2035	2245	1020	373	1926	1844	2077	938	330	14789	0.00	0.00	0.00	0.00	0.00	0.00	0.00	0.00	0.00	0.00	0.00	150840955	164510559	335445027	238912540	117753259	144175379	158718197	340860586	259269992	148702536	2059189030	0
130170	HUMAITA	AM	NORTE	2012	0	0	2	0	2	1	0	2	0	0	7	5209	5970	7940	4047	1675	4936	5389	7410	3367	1374	47317	0.00	0.00	2.52	0.00	11.94	2.03	0.00	2.70	0.00	0.00	1.48	150840955	164510559	335445027	238912540	117753259	144175379	158718197	340860586	259269992	148702536	2059189030	0
130180	IPIXUNA	AM	NORTE	2012	0	0	0	1	0	0	0	0	0	0	1	3819	2719	3693	1551	592	3706	2829	3532	1328	478	24247	0.00	0.00	0.00	6.45	0.00	0.00	0.00	0.00	0.00	0.00	0.41	150840955	164510559	335445027	238912540	117753259	144175379	158718197	340860586	259269992	148702536	2059189030	0
130185	IRANDUBA	AM	NORTE	2012	0	2	7	0	0	1	2	3	3	0	18	5173	4912	6672	3736	1681	5008	4764	6430	3274	1428	43078	0.00	4.07	10.49	0.00	0.00	2.00	4.20	4.67	9.16	0.00	4.18	150840955	164510559	335445027	238912540	117753259	144175379	158718197	340860586	259269992	148702536	2059189030	0
130190	ITACOATIARA	AM	NORTE	2012	0	0	1	0	0	0	1	0	1	0	3	10810	10361	14303	7760	3524	10232	9996	14097	7069	3244	91396	0.00	0.00	0.70	0.00	0.00	0.00	1.00	0.00	1.41	0.00	0.33	150840955	164510559	335445027	238912540	117753259	144175379	158718197	340860586	259269992	148702536	2059189030	0
130195	ITAMARATI	AM	NORTE	2012	0	1	0	0	0	0	2	0	0	1	4	1194	1032	1353	512	196	1065	943	1221	448	157	8121	0.00	9.69	0.00	0.00	0.00	0.00	21.21	0.00	0.00	63.69	4.93	150840955	164510559	335445027	238912540	117753259	144175379	158718197	340860586	259269992	148702536	2059189030	0
130200	ITAPIRANGA	AM	NORTE	2012	0	0	1	0	0	0	0	0	0	0	1	1021	1017	1338	734	367	956	964	1241	616	292	8546	0.00	0.00	7.47	0.00	0.00	0.00	0.00	0.00	0.00	0.00	1.17	150840955	164510559	335445027	238912540	117753259	144175379	158718197	340860586	259269992	148702536	2059189030	0
130210	JAPURA	AM	NORTE	2012	0	0	0	1	0	0	0	0	0	0	1	899	851	1033	474	120	868	781	958	334	107	6425	0.00	0.00	0.00	21.10	0.00	0.00	0.00	0.00	0.00	0.00	1.56	150840955	164510559	335445027	238912540	117753259	144175379	158718197	340860586	259269992	148702536	2059189030	0
130220	JURUA	AM	NORTE	2012	0	0	0	0	0	0	0	0	0	0	0	1634	1511	1871	780	287	1623	1493	1751	627	259	11836	0.00	0.00	0.00	0.00	0.00	0.00	0.00	0.00	0.00	0.00	0.00	150840955	164510559	335445027	238912540	117753259	144175379	158718197	340860586	259269992	148702536	2059189030	0
130230	JUTAI	AM	NORTE	2012	0	0	2	1	0	0	0	0	0	0	3	2929	2135	2511	1095	499	2686	1987	2310	893	410	17455	0.00	0.00	7.96	9.13	0.00	0.00	0.00	0.00	0.00	0.00	1.72	150840955	164510559	335445027	238912540	117753259	144175379	158718197	340860586	259269992	148702536	2059189030	0
130240	LABREA	AM	NORTE	2012	1	0	1	1	0	0	0	1	1	0	5	5080	4776	6587	3204	1279	4860	4566	5920	2666	1201	40139	1.97	0.00	1.52	3.12	0.00	0.00	0.00	1.69	3.75	0.00	1.25	150840955	164510559	335445027	238912540	117753259	144175379	158718197	340860586	259269992	148702536	2059189030	29693
130250	MANACAPURU	AM	NORTE	2012	0	1	2	2	0	0	1	2	0	0	8	10646	10839	13888	6882	3228	10132	10266	13864	6497	2928	89170	0.00	0.92	1.44	2.91	0.00	0.00	0.97	1.44	0.00	0.00	0.90	150840955	164510559	335445027	238912540	117753259	144175379	158718197	340860586	259269992	148702536	2059189030	0
130255	MANAQUIRI	AM	NORTE	2012	0	0	2	0	0	0	1	1	0	0	4	3102	2915	3869	2119	938	3090	2887	3819	1798	680	25217	0.00	0.00	5.17	0.00	0.00	0.00	3.46	2.62	0.00	0.00	1.59	150840955	164510559	335445027	238912540	117753259	144175379	158718197	340860586	259269992	148702536	2059189030	0
130260	MANAUS	AM	NORTE	2012	4	7	13	7	2	4	5	12	5	3	62	176441	186102	340902	178853	52537	169436	187595	362748	191159	68526	1914299	0.23	0.38	0.38	0.39	0.38	0.24	0.27	0.33	0.26	0.44	0.32	150840955	164510559	335445027	238912540	117753259	144175379	158718197	340860586	259269992	148702536	2059189030	3420
130270	MANICORE	AM	NORTE	2012	0	0	0	1	0	1	0	0	0	0	2	6072	6118	8128	4024	1748	5686	5754	7466	3273	1411	49680	0.00	0.00	0.00	2.49	0.00	1.76	0.00	0.00	0.00	0.00	0.40	150840955	164510559	335445027	238912540	117753259	144175379	158718197	340860586	259269992	148702536	2059189030	0
130280	MARAA	AM	NORTE	2012	1	0	0	1	0	0	0	1	0	0	3	2677	2406	3105	1102	391	2438	2130	2553	850	301	17953	3.74	0.00	0.00	9.07	0.00	0.00	0.00	3.92	0.00	0.00	1.67	150840955	164510559	335445027	238912540	117753259	144175379	158718197	340860586	259269992	148702536	2059189030	56347
130290	MAUES	AM	NORTE	2012	1	4	2	2	1	0	0	0	0	0	10	7787	6705	8397	4329	1891	7391	6300	7531	3598	1702	55631	1.28	5.97	2.38	4.62	5.29	0.00	0.00	0.00	0.00	0.00	1.80	150840955	164510559	335445027	238912540	117753259	144175379	158718197	340860586	259269992	148702536	2059189030	19371
130300	NHAMUNDA	AM	NORTE	2012	0	0	1	1	0	0	0	0	0	0	2	2265	2277	3042	1621	773	2251	2182	2732	1368	692	19203	0.00	0.00	3.29	6.17	0.00	0.00	0.00	0.00	0.00	0.00	1.04	150840955	164510559	335445027	238912540	117753259	144175379	158718197	340860586	259269992	148702536	2059189030	0
130310	NOVA OLINDA DO NORTE	AM	NORTE	2012	0	0	0	0	0	0	0	1	0	0	1	3920	3998	5224	2615	1030	3860	3915	4979	2191	920	32652	0.00	0.00	0.00	0.00	0.00	0.00	0.00	2.01	0.00	0.00	0.31	150840955	164510559	335445027	238912540	117753259	144175379	158718197	340860586	259269992	148702536	2059189030	0
130320	NOVO AIRAO	AM	NORTE	2012	0	0	0	0	0	0	0	0	0	0	0	1978	1763	2616	1366	569	1880	1754	2401	1185	488	16000	0.00	0.00	0.00	0.00	0.00	0.00	0.00	0.00	0.00	0.00	0.00	150840955	164510559	335445027	238912540	117753259	144175379	158718197	340860586	259269992	148702536	2059189030	0
130330	NOVO ARIPUANA	AM	NORTE	2012	0	0	0	0	0	0	0	0	0	0	0	2627	2732	3922	2013	860	2505	2540	3433	1438	643	22713	0.00	0.00	0.00	0.00	0.00	0.00	0.00	0.00	0.00	0.00	0.00	150840955	164510559	335445027	238912540	117753259	144175379	158718197	340860586	259269992	148702536	2059189030	0
130340	PARINTINS	AM	NORTE	2012	0	3	3	1	0	1	1	1	1	0	11	12924	12958	16256	8508	3892	12334	12354	15732	7686	3680	106324	0.00	2.32	1.85	1.18	0.00	0.81	0.81	0.64	1.30	0.00	1.03	150840955	164510559	335445027	238912540	117753259	144175379	158718197	340860586	259269992	148702536	2059189030	0
130350	PAUINI	AM	NORTE	2012	0	0	0	0	0	0	0	0	0	0	0	2639	2397	3125	1208	458	2556	2179	2726	1031	407	18726	0.00	0.00	0.00	0.00	0.00	0.00	0.00	0.00	0.00	0.00	0.00	150840955	164510559	335445027	238912540	117753259	144175379	158718197	340860586	259269992	148702536	2059189030	0
130353	PRESIDENTE FIGUEIREDO	AM	NORTE	2012	0	1	0	2	0	0	0	1	0	0	4	3309	3439	4783	3002	1015	3180	3197	4586	2395	708	29614	0.00	2.91	0.00	6.66	0.00	0.00	0.00	2.18	0.00	0.00	1.35	150840955	164510559	335445027	238912540	117753259	144175379	158718197	340860586	259269992	148702536	2059189030	0
130356	RIO PRETO DA EVA	AM	NORTE	2012	2	3	6	1	0	2	4	3	4	0	25	2935	3167	4899	2636	904	2870	2902	4649	2107	739	27808	6.81	9.47	12.25	3.79	0.00	6.97	13.78	6.45	18.98	0.00	8.99	150840955	164510559	335445027	238912540	117753259	144175379	158718197	340860586	259269992	148702536	2059189030	102788
130360	SANTA ISABEL DO RIO NEGRO	AM	NORTE	2012	1	1	1	0	0	0	2	2	1	0	8	3125	2355	2843	1348	581	3187	2351	2612	1052	527	19981	3.20	4.25	3.52	0.00	0.00	0.00	8.51	7.66	9.51	0.00	4.00	150840955	164510559	335445027	238912540	117753259	144175379	158718197	340860586	259269992	148702536	2059189030	48269
130370	SANTO ANTONIO DO ICA	AM	NORTE	2012	0	0	0	0	1	0	0	0	0	0	1	3485	3019	3801	1552	600	3465	2880	3603	1291	525	24221	0.00	0.00	0.00	0.00	16.67	0.00	0.00	0.00	0.00	0.00	0.41	150840955	164510559	335445027	238912540	117753259	144175379	158718197	340860586	259269992	148702536	2059189030	0
130380	SAO GABRIEL DA CACHOEIRA	AM	NORTE	2012	0	0	0	0	0	1	0	1	0	0	2	5168	4640	6294	3203	1357	5056	4552	5696	2767	1449	40182	0.00	0.00	0.00	0.00	0.00	1.98	0.00	1.76	0.00	0.00	0.50	150840955	164510559	335445027	238912540	117753259	144175379	158718197	340860586	259269992	148702536	2059189030	0
130390	SAO PAULO DE OLIVENCA	AM	NORTE	2012	0	1	3	1	0	0	0	0	0	0	5	4638	4122	5252	2424	1019	4533	3923	4857	1975	912	33655	0.00	2.43	5.71	4.13	0.00	0.00	0.00	0.00	0.00	0.00	1.49	150840955	164510559	335445027	238912540	117753259	144175379	158718197	340860586	259269992	148702536	2059189030	0
130395	SAO SEBASTIAO DO UATUMA	AM	NORTE	2012	0	0	0	0	0	0	0	0	0	0	0	1534	1535	1834	877	362	1411	1352	1706	742	253	11606	0.00	0.00	0.00	0.00	0.00	0.00	0.00	0.00	0.00	0.00	0.00	150840955	164510559	335445027	238912540	117753259	144175379	158718197	340860586	259269992	148702536	2059189030	0
130400	SILVES	AM	NORTE	2012	0	0	0	1	0	0	0	0	0	0	1	1171	1077	1293	776	323	1123	948	1112	643	270	8736	0.00	0.00	0.00	12.89	0.00	0.00	0.00	0.00	0.00	0.00	1.14	150840955	164510559	335445027	238912540	117753259	144175379	158718197	340860586	259269992	148702536	2059189030	0
130406	TABATINGA	AM	NORTE	2012	0	1	0	0	0	0	2	0	1	0	4	7434	6396	8830	4115	1510	7317	6407	8873	3757	1451	56090	0.00	1.56	0.00	0.00	0.00	0.00	3.12	0.00	2.66	0.00	0.71	150840955	164510559	335445027	238912540	117753259	144175379	158718197	340860586	259269992	148702536	2059189030	0
130410	TAPAUA	AM	NORTE	2012	0	1	1	0	0	1	0	1	1	1	6	2426	2294	2970	1338	553	2188	2100	2720	1126	471	18186	0.00	4.36	3.37	0.00	0.00	4.57	0.00	3.68	8.88	21.23	3.30	150840955	164510559	335445027	238912540	117753259	144175379	158718197	340860586	259269992	148702536	2059189030	0
130420	TEFE	AM	NORTE	2012	1	0	2	2	2	2	0	1	3	1	14	8317	7373	9943	4339	1880	7756	7211	9519	3956	1753	62047	1.20	0.00	2.01	4.61	10.64	2.58	0.00	1.05	7.58	5.70	2.26	150840955	164510559	335445027	238912540	117753259	144175379	158718197	340860586	259269992	148702536	2059189030	18136
130423	TONANTINS	AM	NORTE	2012	0	0	0	0	0	0	0	0	0	0	0	2508	2220	2821	1129	461	2527	2180	2580	915	373	17714	0.00	0.00	0.00	0.00	0.00	0.00	0.00	0.00	0.00	0.00	0.00	150840955	164510559	335445027	238912540	117753259	144175379	158718197	340860586	259269992	148702536	2059189030	0
130426	UARINI	AM	NORTE	2012	0	1	1	0	0	0	0	0	0	0	2	1951	1509	2007	844	330	1729	1393	1803	618	256	12440	0.00	6.63	4.98	0.00	0.00	0.00	0.00	0.00	0.00	0.00	1.61	150840955	164510559	335445027	238912540	117753259	144175379	158718197	340860586	259269992	148702536	2059189030	0
130430	URUCARA	AM	NORTE	2012	0	0	1	0	0	0	1	0	0	0	2	2224	2053	2463	1486	673	2204	1979	2289	1200	601	17172	0.00	0.00	4.06	0.00	0.00	0.00	5.05	0.00	0.00	0.00	1.16	150840955	164510559	335445027	238912540	117753259	144175379	158718197	340860586	259269992	148702536	2059189030	0
130440	URUCURITUBA	AM	NORTE	2012	0	0	0	0	0	0	0	0	0	0	0	2468	2339	3171	1577	714	2284	2224	2696	1219	580	19272	0.00	0.00	0.00	0.00	0.00	0.00	0.00	0.00	0.00	0.00	0.00	150840955	164510559	335445027	238912540	117753259	144175379	158718197	340860586	259269992	148702536	2059189030	0
140002	AMAJARI	RR	NORTE	2012	0	0	0	0	0	0	0	1	0	0	1	1614	1175	1424	860	339	1543	1062	1268	671	239	10195	0.00	0.00	0.00	0.00	0.00	0.00	0.00	7.89	0.00	0.00	0.98	150840955	164510559	335445027	238912540	117753259	144175379	158718197	340860586	259269992	148702536	2059189030	0
140005	ALTO ALEGRE	RR	NORTE	2012	0	0	0	0	1	0	1	2	0	0	4	2512	1887	2289	1397	614	2408	1711	2084	1123	446	16471	0.00	0.00	0.00	0.00	16.29	0.00	5.84	9.60	0.00	0.00	2.43	150840955	164510559	335445027	238912540	117753259	144175379	158718197	340860586	259269992	148702536	2059189030	0
140010	BOA VISTA	RR	NORTE	2012	5	5	13	4	2	1	6	11	6	1	54	29319	31216	54592	27186	8015	28403	31364	57547	27569	8651	303862	1.71	1.60	2.38	1.47	2.50	0.35	1.91	1.91	2.18	1.16	1.78	150840955	164510559	335445027	238912540	117753259	144175379	158718197	340860586	259269992	148702536	2059189030	25724
140015	BONFIM	RR	NORTE	2012	0	1	0	0	1	0	1	1	0	0	4	1691	1459	1635	942	419	1533	1222	1404	768	340	11413	0.00	6.85	0.00	0.00	23.87	0.00	8.18	7.12	0.00	0.00	3.50	150840955	164510559	335445027	238912540	117753259	144175379	158718197	340860586	259269992	148702536	2059189030	0
140017	CANTA	RR	NORTE	2012	0	1	1	0	0	0	0	1	0	0	3	1878	1794	2064	1677	711	1744	1604	1884	1270	449	15075	0.00	5.57	4.84	0.00	0.00	0.00	0.00	5.31	0.00	0.00	1.99	150840955	164510559	335445027	238912540	117753259	144175379	158718197	340860586	259269992	148702536	2059189030	0
140020	CARACARAI	RR	NORTE	2012	0	0	0	0	0	0	0	0	0	0	0	2269	2372	3060	1837	735	2097	2192	2895	1503	473	19433	0.00	0.00	0.00	0.00	0.00	0.00	0.00	0.00	0.00	0.00	0.00	150840955	164510559	335445027	238912540	117753259	144175379	158718197	340860586	259269992	148702536	2059189030	0
140023	CAROEBE	RR	NORTE	2012	0	0	0	0	1	0	2	1	0	0	4	977	958	1466	854	347	954	870	1344	688	219	8677	0.00	0.00	0.00	0.00	28.82	0.00	22.99	7.44	0.00	0.00	4.61	150840955	164510559	335445027	238912540	117753259	144175379	158718197	340860586	259269992	148702536	2059189030	0
140028	IRACEMA	RR	NORTE	2012	0	0	1	0	0	0	0	0	0	0	1	1084	1069	1521	992	352	1031	1012	1477	773	221	9532	0.00	0.00	6.57	0.00	0.00	0.00	0.00	0.00	0.00	0.00	1.05	150840955	164510559	335445027	238912540	117753259	144175379	158718197	340860586	259269992	148702536	2059189030	0
140030	MUCAJAI	RR	NORTE	2012	0	0	1	0	0	0	0	1	1	0	3	1724	1708	2599	1600	696	1616	1619	2397	1253	454	15666	0.00	0.00	3.85	0.00	0.00	0.00	0.00	4.17	7.98	0.00	1.91	150840955	164510559	335445027	238912540	117753259	144175379	158718197	340860586	259269992	148702536	2059189030	0
140040	NORMANDIA	RR	NORTE	2012	0	0	0	0	0	0	0	0	0	0	0	1636	1259	1307	585	252	1513	1148	1175	474	236	9585	0.00	0.00	0.00	0.00	0.00	0.00	0.00	0.00	0.00	0.00	0.00	150840955	164510559	335445027	238912540	117753259	144175379	158718197	340860586	259269992	148702536	2059189030	0
140045	PACARAIMA	RR	NORTE	2012	0	1	0	0	0	0	0	0	0	0	1	1641	1366	1569	905	315	1554	1289	1594	746	236	11215	0.00	7.32	0.00	0.00	0.00	0.00	0.00	0.00	0.00	0.00	0.89	150840955	164510559	335445027	238912540	117753259	144175379	158718197	340860586	259269992	148702536	2059189030	0
140047	RORAINOPOLIS	RR	NORTE	2012	0	0	0	0	0	1	0	0	0	0	1	2695	3135	4581	2427	956	2522	2908	4156	1961	561	25902	0.00	0.00	0.00	0.00	0.00	3.97	0.00	0.00	0.00	0.00	0.39	150840955	164510559	335445027	238912540	117753259	144175379	158718197	340860586	259269992	148702536	2059189030	0
140050	SAO JOAO DA BALIZA	RR	NORTE	2012	0	0	0	1	0	0	0	0	0	0	1	787	803	1267	621	271	743	771	1204	532	179	7178	0.00	0.00	0.00	16.10	0.00	0.00	0.00	0.00	0.00	0.00	1.39	150840955	164510559	335445027	238912540	117753259	144175379	158718197	340860586	259269992	148702536	2059189030	0
140060	SAO LUIZ	RR	NORTE	2012	0	0	0	0	0	0	0	0	0	0	0	628	757	1411	690	275	562	722	1268	606	198	7117	0.00	0.00	0.00	0.00	0.00	0.00	0.00	0.00	0.00	0.00	0.00	150840955	164510559	335445027	238912540	117753259	144175379	158718197	340860586	259269992	148702536	2059189030	0
140070	UIRAMUTA	RR	NORTE	2012	0	1	0	0	0	0	0	1	1	0	3	1684	1148	1154	507	155	1609	1110	1022	398	182	8969	0.00	8.71	0.00	0.00	0.00	0.00	0.00	9.78	25.13	0.00	3.34	150840955	164510559	335445027	238912540	117753259	144175379	158718197	340860586	259269992	148702536	2059189030	0
150010	ABAETETUBA	PA	NORTE	2012	1	1	2	1	0	6	1	0	3	0	15	14355	16470	26199	12610	5285	13743	15896	25370	11980	5680	147588	0.70	0.61	0.76	0.79	0.00	4.37	0.63	0.00	2.50	0.00	1.02	150840955	164510559	335445027	238912540	117753259	144175379	158718197	340860586	259269992	148702536	2059189030	10508
150013	ABEL FIGUEIREDO	PA	NORTE	2012	0	0	0	0	0	0	0	0	0	0	0	734	775	1186	665	316	679	692	1136	615	260	7058	0.00	0.00	0.00	0.00	0.00	0.00	0.00	0.00	0.00	0.00	0.00	150840955	164510559	335445027	238912540	117753259	144175379	158718197	340860586	259269992	148702536	2059189030	0
150020	ACARA	PA	NORTE	2012	1	1	1	0	1	1	2	3	1	0	11	6631	6764	9010	4508	2014	6269	5992	8168	3881	1790	55027	1.51	1.48	1.11	0.00	4.97	1.60	3.34	3.67	2.58	0.00	2.00	150840955	164510559	335445027	238912540	117753259	144175379	158718197	340860586	259269992	148702536	2059189030	22748
150030	AFUA	PA	NORTE	2012	2	1	4	1	0	2	2	2	0	0	14	5009	4866	5773	2611	1069	4806	4464	4998	2141	929	36666	3.99	2.06	6.93	3.83	0.00	4.16	4.48	4.00	0.00	0.00	3.82	150840955	164510559	335445027	238912540	117753259	144175379	158718197	340860586	259269992	148702536	2059189030	60228
150034	AGUA AZUL DO NORTE	PA	NORTE	2012	0	0	0	0	0	0	0	0	0	0	0	2300	2641	5623	2846	731	2133	2501	4909	1925	465	26074	0.00	0.00	0.00	0.00	0.00	0.00	0.00	0.00	0.00	0.00	0.00	150840955	164510559	335445027	238912540	117753259	144175379	158718197	340860586	259269992	148702536	2059189030	0
150040	ALENQUER	PA	NORTE	2012	0	0	6	2	1	1	1	4	1	1	17	6700	6503	8031	4454	2338	6508	6059	7753	4072	2152	54570	0.00	0.00	7.47	4.49	4.28	1.54	1.65	5.16	2.46	4.65	3.12	150840955	164510559	335445027	238912540	117753259	144175379	158718197	340860586	259269992	148702536	2059189030	0
150050	ALMEIRIM	PA	NORTE	2012	5	12	29	17	7	4	4	10	7	2	97	4006	3902	5556	3219	1134	3912	3806	5329	2564	920	34348	12.48	30.75	52.20	52.81	61.73	10.22	10.51	18.77	27.30	21.74	28.24	150840955	164510559	335445027	238912540	117753259	144175379	158718197	340860586	259269992	148702536	2059189030	188269
150060	ALTAMIRA	PA	NORTE	2012	2	7	19	10	6	0	2	5	2	1	54	10340	10924	17674	9829	3719	10041	10894	18291	9302	3523	104537	1.93	6.41	10.75	10.17	16.13	0.00	1.84	2.73	2.15	2.84	5.17	150840955	164510559	335445027	238912540	117753259	144175379	158718197	340860586	259269992	148702536	2059189030	29176
150070	ANAJAS	PA	NORTE	2012	1	0	0	0	0	0	0	0	0	0	1	3887	3438	4037	1661	716	3796	3100	3646	1390	603	26274	2.57	0.00	0.00	0.00	0.00	0.00	0.00	0.00	0.00	0.00	0.38	150840955	164510559	335445027	238912540	117753259	144175379	158718197	340860586	259269992	148702536	2059189030	38807
150080	ANANINDEUA	PA	NORTE	2012	1	0	1	0	0	1	0	1	1	1	6	40993	46195	85856	49138	14880	39469	46416	95550	55867	20044	494408	0.24	0.00	0.12	0.00	0.00	0.25	0.00	0.10	0.18	0.50	0.12	150840955	164510559	335445027	238912540	117753259	144175379	158718197	340860586	259269992	148702536	2059189030	3680
150085	ANAPU	PA	NORTE	2012	2	0	4	2	0	0	1	1	0	0	10	2756	2631	3874	2125	744	2627	2398	3479	1537	474	22645	7.26	0.00	10.33	9.41	0.00	0.00	4.17	2.87	0.00	0.00	4.42	150840955	164510559	335445027	238912540	117753259	144175379	158718197	340860586	259269992	148702536	2059189030	109464
150090	AUGUSTO CORREA	PA	NORTE	2012	0	0	0	0	0	0	0	0	0	0	0	5272	5219	6743	3233	1566	5263	4761	6069	2936	1470	42532	0.00	0.00	0.00	0.00	0.00	0.00	0.00	0.00	0.00	0.00	0.00	150840955	164510559	335445027	238912540	117753259	144175379	158718197	340860586	259269992	148702536	2059189030	0
150095	AURORA DO PARA	PA	NORTE	2012	0	0	0	0	0	0	0	0	0	1	1	3023	3222	4717	2364	1065	2946	3238	4650	2062	871	28158	0.00	0.00	0.00	0.00	0.00	0.00	0.00	0.00	0.00	11.48	0.36	150840955	164510559	335445027	238912540	117753259	144175379	158718197	340860586	259269992	148702536	2059189030	0
150100	AVEIRO	PA	NORTE	2012	1	1	7	4	5	3	0	1	1	0	23	2069	2121	2282	1402	719	2002	1884	2096	1148	543	16266	4.83	4.71	30.67	28.53	69.54	14.99	0.00	4.77	8.71	0.00	14.14	150840955	164510559	335445027	238912540	117753259	144175379	158718197	340860586	259269992	148702536	2059189030	72905
150110	BAGRE	PA	NORTE	2012	0	0	0	1	0	0	0	0	0	0	1	3679	3302	3996	1514	633	3591	3362	3907	1367	550	25901	0.00	0.00	0.00	6.61	0.00	0.00	0.00	0.00	0.00	0.00	0.39	150840955	164510559	335445027	238912540	117753259	144175379	158718197	340860586	259269992	148702536	2059189030	0
150120	BAIAO	PA	NORTE	2012	0	0	0	0	0	0	0	2	0	0	2	4539	4855	7108	3243	1405	4179	4379	6305	2854	1172	40039	0.00	0.00	0.00	0.00	0.00	0.00	0.00	3.17	0.00	0.00	0.50	150840955	164510559	335445027	238912540	117753259	144175379	158718197	340860586	259269992	148702536	2059189030	0
150125	BANNACH	PA	NORTE	2012	0	0	0	0	0	0	0	0	0	0	0	368	335	569	418	165	335	313	527	300	130	3460	0.00	0.00	0.00	0.00	0.00	0.00	0.00	0.00	0.00	0.00	0.00	150840955	164510559	335445027	238912540	117753259	144175379	158718197	340860586	259269992	148702536	2059189030	0
150130	BARCARENA	PA	NORTE	2012	1	2	4	2	1	1	2	5	3	1	22	11252	11728	18876	9420	2901	10791	11309	19328	8854	3061	107520	0.89	1.71	2.12	2.12	3.45	0.93	1.77	2.59	3.39	3.27	2.05	150840955	164510559	335445027	238912540	117753259	144175379	158718197	340860586	259269992	148702536	2059189030	13406
150140	BELEM	PA	NORTE	2012	2	6	8	5	0	0	2	2	3	1	29	108265	123182	242489	150345	57262	103505	124574	271081	176630	84972	1442305	0.18	0.49	0.33	0.33	0.00	0.00	0.16	0.07	0.17	0.12	0.20	150840955	164510559	335445027	238912540	117753259	144175379	158718197	340860586	259269992	148702536	2059189030	2787
150145	BELTERRA	PA	NORTE	2012	0	2	12	11	6	4	2	10	5	1	53	1915	1942	2489	1569	846	1828	1724	2409	1447	781	16950	0.00	10.30	48.21	70.11	70.92	21.88	11.60	41.51	34.55	12.80	31.27	150840955	164510559	335445027	238912540	117753259	144175379	158718197	340860586	259269992	148702536	2059189030	0
150150	BENEVIDES	PA	NORTE	2012	1	4	2	1	0	3	1	1	1	1	15	5261	5742	9704	5110	1747	4997	5621	9896	5143	1981	55202	1.90	6.97	2.06	1.96	0.00	6.00	1.78	1.01	1.94	5.05	2.72	150840955	164510559	335445027	238912540	117753259	144175379	158718197	340860586	259269992	148702536	2059189030	28672
150157	BOM JESUS DO TOCANTINS	PA	NORTE	2012	0	1	3	1	0	0	1	0	0	0	6	1554	1724	2735	1650	766	1533	1607	2493	1342	570	15974	0.00	5.80	10.97	6.06	0.00	0.00	6.22	0.00	0.00	0.00	3.76	150840955	164510559	335445027	238912540	117753259	144175379	158718197	340860586	259269992	148702536	2059189030	0
150160	BONITO	PA	NORTE	2012	0	0	0	0	0	0	0	0	0	0	0	1621	1507	2674	1234	508	1545	1460	2422	1088	445	14504	0.00	0.00	0.00	0.00	0.00	0.00	0.00	0.00	0.00	0.00	0.00	150840955	164510559	335445027	238912540	117753259	144175379	158718197	340860586	259269992	148702536	2059189030	0
150170	BRAGANCA	PA	NORTE	2012	0	0	0	0	0	1	1	2	2	0	6	12781	12910	19703	10077	4533	12120	12541	19615	9657	4764	118701	0.00	0.00	0.00	0.00	0.00	0.83	0.80	1.02	2.07	0.00	0.51	150840955	164510559	335445027	238912540	117753259	144175379	158718197	340860586	259269992	148702536	2059189030	0
150172	BRASIL NOVO	PA	NORTE	2012	2	7	20	23	5	7	8	16	8	0	96	1562	1667	2629	1763	733	1483	1531	2433	1401	634	15836	12.80	41.99	76.07	130.46	68.21	47.20	52.25	65.76	57.10	0.00	60.62	150840955	164510559	335445027	238912540	117753259	144175379	158718197	340860586	259269992	148702536	2059189030	193138
150175	BREJO GRANDE DO ARAGUAIA	PA	NORTE	2012	0	0	0	0	0	0	0	0	0	0	0	836	813	1201	711	350	731	762	1144	643	276	7467	0.00	0.00	0.00	0.00	0.00	0.00	0.00	0.00	0.00	0.00	0.00	150840955	164510559	335445027	238912540	117753259	144175379	158718197	340860586	259269992	148702536	2059189030	0
150178	BREU BRANCO	PA	NORTE	2012	0	0	0	0	0	0	0	0	0	0	0	6622	6542	9411	4576	1920	6521	6443	9083	4025	1496	56639	0.00	0.00	0.00	0.00	0.00	0.00	0.00	0.00	0.00	0.00	0.00	150840955	164510559	335445027	238912540	117753259	144175379	158718197	340860586	259269992	148702536	2059189030	0
150180	BREVES	PA	NORTE	2012	4	2	6	3	1	2	6	5	1	1	31	13043	12411	14754	6688	3021	12548	11576	13736	6180	2918	96875	3.07	1.61	4.07	4.49	3.31	1.59	5.18	3.64	1.62	3.43	3.20	150840955	164510559	335445027	238912540	117753259	144175379	158718197	340860586	259269992	148702536	2059189030	46260
150190	BUJARU	PA	NORTE	2012	0	0	1	0	0	0	2	0	0	0	3	3229	3286	4259	2253	995	3113	2973	4031	1890	945	26974	0.00	0.00	2.35	0.00	0.00	0.00	6.73	0.00	0.00	0.00	1.11	150840955	164510559	335445027	238912540	117753259	144175379	158718197	340860586	259269992	148702536	2059189030	0
150195	CACHOEIRA DO PIRIA	PA	NORTE	2012	0	0	0	0	0	0	0	0	0	0	0	3800	3365	4677	2283	668	3836	3287	4485	1792	518	28711	0.00	0.00	0.00	0.00	0.00	0.00	0.00	0.00	0.00	0.00	0.00	150840955	164510559	335445027	238912540	117753259	144175379	158718197	340860586	259269992	148702536	2059189030	0
150200	CACHOEIRA DO ARARI	PA	NORTE	2012	0	0	0	0	0	0	0	0	0	1	1	2319	2410	3629	1969	817	2235	2191	3373	1715	941	21599	0.00	0.00	0.00	0.00	0.00	0.00	0.00	0.00	0.00	10.63	0.46	150840955	164510559	335445027	238912540	117753259	144175379	158718197	340860586	259269992	148702536	2059189030	0
150210	CAMETA	PA	NORTE	2012	1	0	0	0	0	2	0	2	1	0	6	14905	15044	21206	9459	4607	14163	14232	19675	8872	4943	127106	0.67	0.00	0.00	0.00	0.00	1.41	0.00	1.02	1.13	0.00	0.47	150840955	164510559	335445027	238912540	117753259	144175379	158718197	340860586	259269992	148702536	2059189030	10120
150215	CANAA DOS CARAJAS	PA	NORTE	2012	0	0	0	0	0	0	0	0	0	0	0	3257	2956	5402	2576	721	3124	3169	5635	2216	585	29641	0.00	0.00	0.00	0.00	0.00	0.00	0.00	0.00	0.00	0.00	0.00	150840955	164510559	335445027	238912540	117753259	144175379	158718197	340860586	259269992	148702536	2059189030	0
150220	CAPANEMA	PA	NORTE	2012	0	1	0	0	0	0	0	0	1	0	2	6017	6669	10984	6137	2857	5614	6466	11465	6702	3161	66072	0.00	1.50	0.00	0.00	0.00	0.00	0.00	0.00	1.49	0.00	0.30	150840955	164510559	335445027	238912540	117753259	144175379	158718197	340860586	259269992	148702536	2059189030	0
150230	CAPITAO POCO	PA	NORTE	2012	0	0	1	0	0	0	0	0	0	0	1	5575	6094	8797	4720	2158	5251	5973	8570	4356	1918	53412	0.00	0.00	1.14	0.00	0.00	0.00	0.00	0.00	0.00	0.00	0.19	150840955	164510559	335445027	238912540	117753259	144175379	158718197	340860586	259269992	148702536	2059189030	0
150240	CASTANHAL	PA	NORTE	2012	1	2	5	0	1	0	1	2	1	1	14	16698	18284	31870	16316	6028	16298	18178	34075	17791	7280	182818	0.60	1.09	1.57	0.00	1.66	0.00	0.55	0.59	0.56	1.37	0.77	150840955	164510559	335445027	238912540	117753259	144175379	158718197	340860586	259269992	148702536	2059189030	9033
150250	CHAVES	PA	NORTE	2012	1	1	1	0	0	0	0	0	0	0	3	2993	2709	3492	1757	767	2837	2459	2968	1413	632	22027	3.34	3.69	2.86	0.00	0.00	0.00	0.00	0.00	0.00	0.00	1.36	150840955	164510559	335445027	238912540	117753259	144175379	158718197	340860586	259269992	148702536	2059189030	50398
150260	COLARES	PA	NORTE	2012	0	1	1	0	0	0	2	2	2	1	9	1285	1284	1782	1087	629	1188	1197	1691	993	619	11755	0.00	7.79	5.61	0.00	0.00	0.00	16.71	11.83	20.14	16.16	7.66	150840955	164510559	335445027	238912540	117753259	144175379	158718197	340860586	259269992	148702536	2059189030	0
150270	CONCEICAO DO ARAGUAIA	PA	NORTE	2012	0	1	3	0	1	0	1	0	1	0	7	4506	4973	7292	4716	2504	4217	4603	7245	4649	2230	46935	0.00	2.01	4.11	0.00	3.99	0.00	2.17	0.00	2.15	0.00	1.49	150840955	164510559	335445027	238912540	117753259	144175379	158718197	340860586	259269992	148702536	2059189030	0
150275	CONCORDIA DO PARA	PA	NORTE	2012	0	0	0	0	0	0	0	0	0	0	0	3628	3498	5100	2189	1068	3286	3267	4882	2012	1002	29932	0.00	0.00	0.00	0.00	0.00	0.00	0.00	0.00	0.00	0.00	0.00	150840955	164510559	335445027	238912540	117753259	144175379	158718197	340860586	259269992	148702536	2059189030	0
150276	CUMARU DO NORTE	PA	NORTE	2012	0	0	0	0	0	0	0	0	0	0	0	1205	1104	2280	1641	414	1165	1002	1654	765	134	11364	0.00	0.00	0.00	0.00	0.00	0.00	0.00	0.00	0.00	0.00	0.00	150840955	164510559	335445027	238912540	117753259	144175379	158718197	340860586	259269992	148702536	2059189030	0
150277	CURIONOPOLIS	PA	NORTE	2012	0	0	0	0	0	0	0	0	0	0	0	1922	2014	2782	1884	1201	1763	1938	2734	1643	659	18540	0.00	0.00	0.00	0.00	0.00	0.00	0.00	0.00	0.00	0.00	0.00	150840955	164510559	335445027	238912540	117753259	144175379	158718197	340860586	259269992	148702536	2059189030	0
150280	CURRALINHO	PA	NORTE	2012	0	0	0	0	0	1	0	2	0	0	3	4527	3955	4787	1923	876	4185	3686	4161	1614	744	30458	0.00	0.00	0.00	0.00	0.00	2.39	0.00	4.81	0.00	0.00	0.98	150840955	164510559	335445027	238912540	117753259	144175379	158718197	340860586	259269992	148702536	2059189030	0
150285	CURUA	PA	NORTE	2012	0	0	1	0	0	0	0	0	0	0	1	1727	1573	2064	1012	441	1629	1460	1816	882	377	12981	0.00	0.00	4.84	0.00	0.00	0.00	0.00	0.00	0.00	0.00	0.77	150840955	164510559	335445027	238912540	117753259	144175379	158718197	340860586	259269992	148702536	2059189030	0
150290	CURUCA	PA	NORTE	2012	1	1	0	1	0	0	1	2	1	1	8	3654	3941	5750	3370	1847	3661	3708	5336	3131	1881	36279	2.74	2.54	0.00	2.97	0.00	0.00	2.70	3.75	3.19	5.32	2.21	150840955	164510559	335445027	238912540	117753259	144175379	158718197	340860586	259269992	148702536	2059189030	41281
150293	DOM ELISEU	PA	NORTE	2012	0	0	0	0	0	0	0	0	0	0	0	5914	6101	9937	4712	1522	5466	5639	9237	4361	1344	54233	0.00	0.00	0.00	0.00	0.00	0.00	0.00	0.00	0.00	0.00	0.00	150840955	164510559	335445027	238912540	117753259	144175379	158718197	340860586	259269992	148702536	2059189030	0
150295	ELDORADO DOS CARAJAS	PA	NORTE	2012	0	0	0	0	0	0	0	0	0	0	0	3796	3784	5241	3186	1356	3543	3474	4941	2638	886	32845	0.00	0.00	0.00	0.00	0.00	0.00	0.00	0.00	0.00	0.00	0.00	150840955	164510559	335445027	238912540	117753259	144175379	158718197	340860586	259269992	148702536	2059189030	0
150300	FARO	PA	NORTE	2012	0	0	0	0	0	0	0	0	0	0	0	1041	963	1209	657	324	1006	918	1104	578	296	8096	0.00	0.00	0.00	0.00	0.00	0.00	0.00	0.00	0.00	0.00	0.00	150840955	164510559	335445027	238912540	117753259	144175379	158718197	340860586	259269992	148702536	2059189030	0
150304	FLORESTA DO ARAGUAIA	PA	NORTE	2012	0	1	1	0	0	0	0	0	0	0	2	2011	2062	3237	1932	799	1833	1868	2942	1479	526	18689	0.00	4.85	3.09	0.00	0.00	0.00	0.00	0.00	0.00	0.00	1.07	150840955	164510559	335445027	238912540	117753259	144175379	158718197	340860586	259269992	148702536	2059189030	0
150307	GARRAFAO DO NORTE	PA	NORTE	2012	0	0	0	0	0	0	0	2	0	0	2	2985	3194	4209	2058	1003	2864	2969	3850	1773	831	25736	0.00	0.00	0.00	0.00	0.00	0.00	0.00	5.19	0.00	0.00	0.78	150840955	164510559	335445027	238912540	117753259	144175379	158718197	340860586	259269992	148702536	2059189030	0
150309	GOIANESIA DO PARA	PA	NORTE	2012	0	0	0	0	0	0	0	0	0	0	0	3812	3850	6713	3112	1147	3759	3763	6369	2634	879	36038	0.00	0.00	0.00	0.00	0.00	0.00	0.00	0.00	0.00	0.00	0.00	150840955	164510559	335445027	238912540	117753259	144175379	158718197	340860586	259269992	148702536	2059189030	0
150310	GURUPA	PA	NORTE	2012	0	2	0	0	1	0	2	0	0	1	6	4198	3995	4890	2199	941	3939	3587	4249	1743	867	30608	0.00	5.01	0.00	0.00	10.63	0.00	5.58	0.00	0.00	11.53	1.96	150840955	164510559	335445027	238912540	117753259	144175379	158718197	340860586	259269992	148702536	2059189030	0
150320	IGARAPE-ACU	PA	NORTE	2012	0	1	2	3	0	2	0	0	1	1	10	3538	4031	6175	3324	1673	3373	3870	6064	3413	1770	37231	0.00	2.48	3.24	9.03	0.00	5.93	0.00	0.00	2.93	5.65	2.69	150840955	164510559	335445027	238912540	117753259	144175379	158718197	340860586	259269992	148702536	2059189030	0
150330	IGARAPE-MIRI	PA	NORTE	2012	1	0	2	1	0	1	0	0	1	0	6	6878	6786	10141	4770	2181	6609	6451	9652	4448	2313	60229	1.45	0.00	1.97	2.10	0.00	1.51	0.00	0.00	2.25	0.00	1.00	150840955	164510559	335445027	238912540	117753259	144175379	158718197	340860586	259269992	148702536	2059189030	21931
150340	INHANGAPI	PA	NORTE	2012	0	0	1	0	0	0	1	0	0	0	2	1080	1184	1752	966	467	1017	1096	1698	922	432	10614	0.00	0.00	5.71	0.00	0.00	0.00	9.12	0.00	0.00	0.00	1.88	150840955	164510559	335445027	238912540	117753259	144175379	158718197	340860586	259269992	148702536	2059189030	0
150345	IPIXUNA DO PARA	PA	NORTE	2012	0	0	1	0	0	0	0	0	0	0	1	5928	6375	9737	4116	1329	5558	6038	9167	3318	990	52556	0.00	0.00	1.03	0.00	0.00	0.00	0.00	0.00	0.00	0.00	0.19	150840955	164510559	335445027	238912540	117753259	144175379	158718197	340860586	259269992	148702536	2059189030	0
150350	IRITUIA	PA	NORTE	2012	0	2	0	1	0	0	0	3	0	0	6	3609	3708	5137	2720	1503	3449	3286	4789	2493	1525	32219	0.00	5.39	0.00	3.68	0.00	0.00	0.00	6.26	0.00	0.00	1.86	150840955	164510559	335445027	238912540	117753259	144175379	158718197	340860586	259269992	148702536	2059189030	0
150360	ITAITUBA	PA	NORTE	2012	0	1	12	5	0	1	0	0	1	0	20	9759	11070	16887	9765	3541	9707	10886	16693	8712	3144	100164	0.00	0.90	7.11	5.12	0.00	1.03	0.00	0.00	1.15	0.00	2.00	150840955	164510559	335445027	238912540	117753259	144175379	158718197	340860586	259269992	148702536	2059189030	0
150370	ITUPIRANGA	PA	NORTE	2012	1	0	1	0	0	0	1	0	1	1	5	6253	6154	8519	4727	2130	5852	5635	7934	3931	1507	52642	1.60	0.00	1.17	0.00	0.00	0.00	1.77	0.00	2.54	6.64	0.95	150840955	164510559	335445027	238912540	117753259	144175379	158718197	340860586	259269992	148702536	2059189030	24123
150375	JACAREACANGA	PA	NORTE	2012	2	0	2	2	0	0	0	0	0	0	6	1603	1380	2385	1692	347	1474	1214	1808	892	190	12985	12.48	0.00	8.39	11.82	0.00	0.00	0.00	0.00	0.00	0.00	4.62	150840955	164510559	335445027	238912540	117753259	144175379	158718197	340860586	259269992	148702536	2059189030	188198
150380	JACUNDA	PA	NORTE	2012	0	0	2	0	0	0	0	0	0	0	2	5371	5738	9682	4555	1740	5389	5853	9824	4361	1620	54133	0.00	0.00	2.07	0.00	0.00	0.00	0.00	0.00	0.00	0.00	0.37	150840955	164510559	335445027	238912540	117753259	144175379	158718197	340860586	259269992	148702536	2059189030	0
150390	JURUTI	PA	NORTE	2012	1	2	5	4	1	1	0	0	2	0	16	6754	6126	8241	3671	1546	6492	5747	7384	3056	1482	50499	1.48	3.26	6.07	10.90	6.47	1.54	0.00	0.00	6.54	0.00	3.17	150840955	164510559	335445027	238912540	117753259	144175379	158718197	340860586	259269992	148702536	2059189030	22334
150400	LIMOEIRO DO AJURU	PA	NORTE	2012	3	1	2	0	0	1	0	0	0	0	7	3270	3375	4455	1972	780	3112	3092	3905	1650	788	26399	9.17	2.96	4.49	0.00	0.00	3.21	0.00	0.00	0.00	0.00	2.65	150840955	164510559	335445027	238912540	117753259	144175379	158718197	340860586	259269992	148702536	2059189030	138386
150405	MAE DO RIO	PA	NORTE	2012	0	0	0	0	0	0	0	0	0	1	1	3029	3041	4593	2362	1175	2981	3116	4955	2495	1180	28927	0.00	0.00	0.00	0.00	0.00	0.00	0.00	0.00	0.00	8.47	0.35	150840955	164510559	335445027	238912540	117753259	144175379	158718197	340860586	259269992	148702536	2059189030	0
150410	MAGALHAES BARATA	PA	NORTE	2012	0	1	0	0	0	1	0	0	0	0	2	922	977	1281	734	483	836	848	1171	684	430	8366	0.00	10.24	0.00	0.00	0.00	11.96	0.00	0.00	0.00	0.00	2.39	150840955	164510559	335445027	238912540	117753259	144175379	158718197	340860586	259269992	148702536	2059189030	0
150420	MARABA	PA	NORTE	2012	0	1	6	0	1	0	1	3	0	0	12	26478	25789	45032	21342	7367	25438	25388	44558	20507	6785	248684	0.00	0.39	1.33	0.00	1.36	0.00	0.39	0.67	0.00	0.00	0.48	150840955	164510559	335445027	238912540	117753259	144175379	158718197	340860586	259269992	148702536	2059189030	0
150430	MARACANA	PA	NORTE	2012	0	0	2	0	0	0	0	0	0	0	2	3021	3372	4494	2628	1584	3001	3184	4012	2411	1448	29155	0.00	0.00	4.45	0.00	0.00	0.00	0.00	0.00	0.00	0.00	0.69	150840955	164510559	335445027	238912540	117753259	144175379	158718197	340860586	259269992	148702536	2059189030	0
150440	MARAPANIM	PA	NORTE	2012	0	0	0	0	0	0	0	1	0	0	1	2680	3156	4268	2662	1531	2523	2770	3969	2414	1527	27500	0.00	0.00	0.00	0.00	0.00	0.00	0.00	2.52	0.00	0.00	0.36	150840955	164510559	335445027	238912540	117753259	144175379	158718197	340860586	259269992	148702536	2059189030	0
150442	MARITUBA	PA	NORTE	2012	1	0	2	1	0	2	1	0	1	0	8	10889	11546	21607	10623	3000	10228	11183	22721	10528	3373	115698	0.92	0.00	0.93	0.94	0.00	1.96	0.89	0.00	0.95	0.00	0.69	150840955	164510559	335445027	238912540	117753259	144175379	158718197	340860586	259269992	148702536	2059189030	13853
150445	MEDICILANDIA	PA	NORTE	2012	2	8	26	14	3	3	3	6	4	0	69	3050	3235	5313	3019	1095	2783	2885	4489	2239	724	28832	6.56	24.73	48.94	46.37	27.40	10.78	10.40	13.37	17.87	0.00	23.93	150840955	164510559	335445027	238912540	117753259	144175379	158718197	340860586	259269992	148702536	2059189030	98912
150450	MELGACO	PA	NORTE	2012	1	3	4	0	0	0	0	0	0	0	8	4017	3642	4154	1489	550	3662	3090	3633	1267	427	25931	2.49	8.24	9.63	0.00	0.00	0.00	0.00	0.00	0.00	0.00	3.09	150840955	164510559	335445027	238912540	117753259	144175379	158718197	340860586	259269992	148702536	2059189030	37551
150460	MOCAJUBA	PA	NORTE	2012	0	1	1	0	0	0	0	0	1	0	3	3341	3470	4500	2107	1144	3223	3184	4161	2044	1082	28256	0.00	2.88	2.22	0.00	0.00	0.00	0.00	0.00	4.89	0.00	1.06	150840955	164510559	335445027	238912540	117753259	144175379	158718197	340860586	259269992	148702536	2059189030	0
150470	MOJU	PA	NORTE	2012	1	0	0	0	0	2	1	2	0	0	6	9041	8960	12627	5897	2316	8777	8372	11291	4858	2000	74139	1.11	0.00	0.00	0.00	0.00	2.28	1.19	1.77	0.00	0.00	0.81	150840955	164510559	335445027	238912540	117753259	144175379	158718197	340860586	259269992	148702536	2059189030	16684
150475	MOJUI DOS CAMPOS	PA	NORTE	2012	0	0	0	0	0	0	0	0	0	0	0	1498	1691	2451	1546	841	1396	1543	2287	1410	691	15354	0.00	0.00	0.00	0.00	0.00	0.00	0.00	0.00	0.00	0.00	0.00	150840955	164510559	335445027	238912540	117753259	144175379	158718197	340860586	259269992	148702536	2059189030	0
150480	MONTE ALEGRE	PA	NORTE	2012	3	13	10	5	2	6	5	12	8	3	67	5947	6547	8780	5294	2714	5713	6244	8562	4754	2529	57084	5.04	19.86	11.39	9.44	7.37	10.50	8.01	14.02	16.83	11.86	11.74	150840955	164510559	335445027	238912540	117753259	144175379	158718197	340860586	259269992	148702536	2059189030	76093
150490	MUANA	PA	NORTE	2012	1	3	4	3	1	2	0	2	0	0	16	4368	4358	6225	2847	1187	4141	3981	5629	2518	1021	36275	2.29	6.88	6.43	10.54	8.42	4.83	0.00	3.55	0.00	0.00	4.41	150840955	164510559	335445027	238912540	117753259	144175379	158718197	340860586	259269992	148702536	2059189030	34533
150495	NOVA ESPERANCA DO PIRIA	PA	NORTE	2012	1	1	1	1	0	1	1	0	1	0	7	2657	2538	3565	1607	603	2523	2420	3204	1262	433	20812	3.76	3.94	2.81	6.22	0.00	3.96	4.13	0.00	7.92	0.00	3.36	150840955	164510559	335445027	238912540	117753259	144175379	158718197	340860586	259269992	148702536	2059189030	56771
150497	NOVA IPIXUNA	PA	NORTE	2012	0	0	0	0	0	0	0	0	0	0	0	1670	1704	2559	1464	698	1609	1611	2331	1216	529	15391	0.00	0.00	0.00	0.00	0.00	0.00	0.00	0.00	0.00	0.00	0.00	150840955	164510559	335445027	238912540	117753259	144175379	158718197	340860586	259269992	148702536	2059189030	0
150500	NOVA TIMBOTEUA	PA	NORTE	2012	0	0	0	0	0	0	0	0	0	0	0	1325	1414	2421	1461	789	1184	1309	2272	1374	769	14318	0.00	0.00	0.00	0.00	0.00	0.00	0.00	0.00	0.00	0.00	0.00	150840955	164510559	335445027	238912540	117753259	144175379	158718197	340860586	259269992	148702536	2059189030	0
150503	NOVO PROGRESSO	PA	NORTE	2012	0	7	18	18	6	1	4	3	3	1	61	2718	2709	4220	3087	751	2540	2702	4295	2242	471	25735	0.00	25.84	42.65	58.31	79.89	3.94	14.80	6.98	13.38	21.23	23.70	150840955	164510559	335445027	238912540	117753259	144175379	158718197	340860586	259269992	148702536	2059189030	0
150506	NOVO REPARTIMENTO	PA	NORTE	2012	0	1	1	1	0	1	0	1	0	0	5	7896	7663	11149	5921	2422	7434	7184	10384	4787	1605	66445	0.00	1.30	0.90	1.69	0.00	1.35	0.00	0.96	0.00	0.00	0.75	150840955	164510559	335445027	238912540	117753259	144175379	158718197	340860586	259269992	148702536	2059189030	0
150510	OBIDOS	PA	NORTE	2012	0	0	0	0	0	0	0	0	0	0	0	6102	5643	7833	4542	2240	5787	5292	7343	3911	2204	50897	0.00	0.00	0.00	0.00	0.00	0.00	0.00	0.00	0.00	0.00	0.00	150840955	164510559	335445027	238912540	117753259	144175379	158718197	340860586	259269992	148702536	2059189030	0
150520	OEIRAS DO PARA	PA	NORTE	2012	0	1	0	0	0	0	0	4	1	0	6	4428	3846	4590	1968	934	4009	3487	4196	1765	817	30040	0.00	2.60	0.00	0.00	0.00	0.00	0.00	9.53	5.67	0.00	2.00	150840955	164510559	335445027	238912540	117753259	144175379	158718197	340860586	259269992	148702536	2059189030	0
150530	ORIXIMINA	PA	NORTE	2012	0	1	1	0	0	0	0	1	0	0	3	8065	7629	10072	5344	2436	7832	7500	10287	4980	2221	66366	0.00	1.31	0.99	0.00	0.00	0.00	0.00	0.97	0.00	0.00	0.45	150840955	164510559	335445027	238912540	117753259	144175379	158718197	340860586	259269992	148702536	2059189030	0
150540	OUREM	PA	NORTE	2012	0	0	1	0	0	0	0	0	0	0	1	1806	1955	2765	1495	750	1661	1749	2586	1427	776	16970	0.00	0.00	3.62	0.00	0.00	0.00	0.00	0.00	0.00	0.00	0.59	150840955	164510559	335445027	238912540	117753259	144175379	158718197	340860586	259269992	148702536	2059189030	0
150543	OURILANDIA DO NORTE	PA	NORTE	2012	0	0	0	0	0	0	0	0	1	0	1	3123	3097	5699	2627	688	2931	3173	5217	2006	585	29146	0.00	0.00	0.00	0.00	0.00	0.00	0.00	0.00	4.99	0.00	0.34	150840955	164510559	335445027	238912540	117753259	144175379	158718197	340860586	259269992	148702536	2059189030	0
150548	PACAJA	PA	NORTE	2012	2	0	4	3	1	0	1	2	0	0	13	4898	5029	7384	4050	1687	4627	4409	6338	3013	1092	42527	4.08	0.00	5.42	7.41	5.93	0.00	2.27	3.16	0.00	0.00	3.06	150840955	164510559	335445027	238912540	117753259	144175379	158718197	340860586	259269992	148702536	2059189030	61593
150549	PALESTINA DO PARA	PA	NORTE	2012	0	0	0	0	0	0	0	0	0	0	0	828	810	1229	683	397	778	788	1152	654	320	7639	0.00	0.00	0.00	0.00	0.00	0.00	0.00	0.00	0.00	0.00	0.00	150840955	164510559	335445027	238912540	117753259	144175379	158718197	340860586	259269992	148702536	2059189030	0
150550	PARAGOMINAS	PA	NORTE	2012	0	0	0	2	0	0	0	0	0	0	2	11367	11129	18486	8451	2502	11043	11135	18825	8010	2265	103213	0.00	0.00	0.00	2.37	0.00	0.00	0.00	0.00	0.00	0.00	0.19	150840955	164510559	335445027	238912540	117753259	144175379	158718197	340860586	259269992	148702536	2059189030	0
150553	PARAUAPEBAS	PA	NORTE	2012	0	0	0	1	0	0	0	0	0	0	1	17890	16989	34264	13650	3100	17308	17584	33755	12148	2809	169497	0.00	0.00	0.00	0.73	0.00	0.00	0.00	0.00	0.00	0.00	0.06	150840955	164510559	335445027	238912540	117753259	144175379	158718197	340860586	259269992	148702536	2059189030	0
150555	PAU D'ARCO	PA	NORTE	2012	0	0	0	0	0	0	1	0	0	0	1	568	687	991	598	307	574	596	929	530	235	6015	0.00	0.00	0.00	0.00	0.00	0.00	16.78	0.00	0.00	0.00	1.66	150840955	164510559	335445027	238912540	117753259	144175379	158718197	340860586	259269992	148702536	2059189030	0
150560	PEIXE-BOI	PA	NORTE	2012	0	0	0	0	0	0	0	0	0	0	0	745	806	1300	821	450	702	800	1241	770	415	8050	0.00	0.00	0.00	0.00	0.00	0.00	0.00	0.00	0.00	0.00	0.00	150840955	164510559	335445027	238912540	117753259	144175379	158718197	340860586	259269992	148702536	2059189030	0
150563	PICARRA	PA	NORTE	2012	0	0	0	0	0	0	1	0	0	0	1	1422	1463	2182	1304	530	1304	1310	2008	1079	395	12997	0.00	0.00	0.00	0.00	0.00	0.00	7.63	0.00	0.00	0.00	0.77	150840955	164510559	335445027	238912540	117753259	144175379	158718197	340860586	259269992	148702536	2059189030	0
150565	PLACAS	PA	NORTE	2012	4	6	20	9	1	0	3	10	4	3	60	2970	2797	4747	2330	845	3050	2759	4219	1779	532	26028	13.47	21.45	42.13	38.63	11.83	0.00	10.87	23.70	22.48	56.39	23.05	150840955	164510559	335445027	238912540	117753259	144175379	158718197	340860586	259269992	148702536	2059189030	203153
150570	PONTA DE PEDRAS	PA	NORTE	2012	2	0	0	1	1	0	0	3	0	0	7	3159	3091	4569	2442	975	2980	2989	4389	2129	947	27670	6.33	0.00	0.00	4.10	10.26	0.00	0.00	6.84	0.00	0.00	2.53	150840955	164510559	335445027	238912540	117753259	144175379	158718197	340860586	259269992	148702536	2059189030	95499
150580	PORTEL	PA	NORTE	2012	0	1	1	0	0	1	0	0	0	0	3	8512	7115	8041	3345	1451	8180	6850	7696	2971	1286	55447	0.00	1.41	1.24	0.00	0.00	1.22	0.00	0.00	0.00	0.00	0.54	150840955	164510559	335445027	238912540	117753259	144175379	158718197	340860586	259269992	148702536	2059189030	0
150590	PORTO DE MOZ	PA	NORTE	2012	0	1	2	1	0	0	0	0	1	0	5	5313	4617	5737	2287	866	5138	4547	5180	1859	721	36265	0.00	2.17	3.49	4.37	0.00	0.00	0.00	0.00	5.38	0.00	1.38	150840955	164510559	335445027	238912540	117753259	144175379	158718197	340860586	259269992	148702536	2059189030	0
150600	PRAINHA	PA	NORTE	2012	8	11	27	7	3	3	7	12	9	0	87	3820	3907	4719	2460	973	3615	3526	4121	2084	784	30009	20.94	28.15	57.22	28.46	30.83	8.30	19.85	29.12	43.19	0.00	28.99	150840955	164510559	335445027	238912540	117753259	144175379	158718197	340860586	259269992	148702536	2059189030	315897
150610	PRIMAVERA	PA	NORTE	2012	0	0	0	0	0	0	0	0	0	0	0	985	1170	1741	944	612	965	1113	1539	948	570	10587	0.00	0.00	0.00	0.00	0.00	0.00	0.00	0.00	0.00	0.00	0.00	150840955	164510559	335445027	238912540	117753259	144175379	158718197	340860586	259269992	148702536	2059189030	0
150611	QUATIPURU	PA	NORTE	2012	0	0	0	0	0	0	0	0	0	0	0	1345	1497	2095	1175	603	1230	1366	1951	1101	557	12920	0.00	0.00	0.00	0.00	0.00	0.00	0.00	0.00	0.00	0.00	0.00	150840955	164510559	335445027	238912540	117753259	144175379	158718197	340860586	259269992	148702536	2059189030	0
150613	REDENCAO	PA	NORTE	2012	0	0	1	0	0	0	0	0	0	0	1	7469	8141	13689	7638	2858	7238	8221	13739	7504	2613	79110	0.00	0.00	0.73	0.00	0.00	0.00	0.00	0.00	0.00	0.00	0.13	150840955	164510559	335445027	238912540	117753259	144175379	158718197	340860586	259269992	148702536	2059189030	0
150616	RIO MARIA	PA	NORTE	2012	0	0	0	0	0	0	0	0	0	0	0	1619	1760	3183	1961	866	1558	1704	3020	1765	703	18139	0.00	0.00	0.00	0.00	0.00	0.00	0.00	0.00	0.00	0.00	0.00	150840955	164510559	335445027	238912540	117753259	144175379	158718197	340860586	259269992	148702536	2059189030	0
150618	RONDON DO PARA	PA	NORTE	2012	0	0	0	0	0	0	0	0	0	0	0	4621	5084	8909	4978	1861	4485	4951	8174	4391	1639	49093	0.00	0.00	0.00	0.00	0.00	0.00	0.00	0.00	0.00	0.00	0.00	150840955	164510559	335445027	238912540	117753259	144175379	158718197	340860586	259269992	148702536	2059189030	0
150619	RUROPOLIS	PA	NORTE	2012	5	14	23	17	9	8	8	11	4	4	103	4605	4822	7596	3940	1578	4762	4688	7011	3183	1085	43270	10.86	29.03	30.28	43.15	57.03	16.80	17.06	15.69	12.57	36.87	23.80	150840955	164510559	335445027	238912540	117753259	144175379	158718197	340860586	259269992	148702536	2059189030	163780
150620	SALINOPOLIS	PA	NORTE	2012	0	0	2	1	1	0	0	0	1	0	5	3825	4322	6709	3427	1537	3592	4054	6461	3437	1508	38872	0.00	0.00	2.98	2.92	6.51	0.00	0.00	0.00	2.91	0.00	1.29	150840955	164510559	335445027	238912540	117753259	144175379	158718197	340860586	259269992	148702536	2059189030	0
150630	SALVATERRA	PA	NORTE	2012	0	1	1	1	0	0	1	0	0	0	4	2154	2415	3488	1933	895	2080	2193	3386	1894	953	21391	0.00	4.14	2.87	5.17	0.00	0.00	4.56	0.00	0.00	0.00	1.87	150840955	164510559	335445027	238912540	117753259	144175379	158718197	340860586	259269992	148702536	2059189030	0
150635	SANTA BARBARA DO PARA	PA	NORTE	2012	1	0	2	0	1	1	0	4	0	2	11	1878	1975	3080	1699	749	1672	1914	3081	1650	682	18380	5.32	0.00	6.49	0.00	13.35	5.98	0.00	12.98	0.00	29.33	5.98	150840955	164510559	335445027	238912540	117753259	144175379	158718197	340860586	259269992	148702536	2059189030	80320
150640	SANTA CRUZ DO ARARI	PA	NORTE	2012	0	0	0	0	0	0	0	0	0	0	0	822	934	1582	772	327	798	951	1534	746	302	8768	0.00	0.00	0.00	0.00	0.00	0.00	0.00	0.00	0.00	0.00	0.00	150840955	164510559	335445027	238912540	117753259	144175379	158718197	340860586	259269992	148702536	2059189030	0
150650	SANTA IZABEL DO PARA	PA	NORTE	2012	1	1	1	2	1	0	4	0	1	1	12	5582	6643	13009	5795	2201	5310	6002	10747	5590	2340	63219	1.79	1.51	0.77	3.45	4.54	0.00	6.66	0.00	1.79	4.27	1.90	150840955	164510559	335445027	238912540	117753259	144175379	158718197	340860586	259269992	148702536	2059189030	27023
150655	SANTA LUZIA DO PARA	PA	NORTE	2012	0	0	0	0	0	0	0	0	0	0	0	2097	2336	3173	1625	856	2041	2204	3177	1583	788	19880	0.00	0.00	0.00	0.00	0.00	0.00	0.00	0.00	0.00	0.00	0.00	150840955	164510559	335445027	238912540	117753259	144175379	158718197	340860586	259269992	148702536	2059189030	0
150658	SANTA MARIA DAS BARREIRAS	PA	NORTE	2012	0	0	0	0	0	0	0	0	0	0	0	1867	1906	3031	2362	1024	1761	1719	2570	1713	565	18518	0.00	0.00	0.00	0.00	0.00	0.00	0.00	0.00	0.00	0.00	0.00	150840955	164510559	335445027	238912540	117753259	144175379	158718197	340860586	259269992	148702536	2059189030	0
150660	SANTA MARIA DO PARA	PA	NORTE	2012	0	0	1	1	0	0	0	0	0	0	2	2168	2360	3944	2350	1070	2051	2383	4127	2323	1103	23879	0.00	0.00	2.54	4.26	0.00	0.00	0.00	0.00	0.00	0.00	0.84	150840955	164510559	335445027	238912540	117753259	144175379	158718197	340860586	259269992	148702536	2059189030	0
150670	SANTANA DO ARAGUAIA	PA	NORTE	2012	0	1	0	0	0	1	0	0	0	0	2	6216	6669	11806	5862	1832	5972	6421	10813	4361	1144	61096	0.00	1.50	0.00	0.00	0.00	1.67	0.00	0.00	0.00	0.00	0.33	150840955	164510559	335445027	238912540	117753259	144175379	158718197	340860586	259269992	148702536	2059189030	0
150680	SANTAREM	PA	NORTE	2012	9	20	42	35	14	5	11	13	15	8	172	29926	31006	46794	24685	10863	29296	30948	49163	26101	11978	290760	3.01	6.45	8.98	14.18	12.89	1.71	3.55	2.64	5.75	6.68	5.92	150840955	164510559	335445027	238912540	117753259	144175379	158718197	340860586	259269992	148702536	2059189030	45364
150690	SANTAREM NOVO	PA	NORTE	2012	1	0	0	0	0	0	0	0	0	0	1	684	760	1060	525	296	660	691	952	483	276	6387	14.62	0.00	0.00	0.00	0.00	0.00	0.00	0.00	0.00	0.00	1.57	150840955	164510559	335445027	238912540	117753259	144175379	158718197	340860586	259269992	148702536	2059189030	220528
150700	SANTO ANTONIO DO TAUA	PA	NORTE	2012	0	0	0	0	0	0	1	0	0	0	1	2871	3035	4655	2468	1188	2716	2972	4708	2478	1201	28292	0.00	0.00	0.00	0.00	0.00	0.00	3.36	0.00	0.00	0.00	0.35	150840955	164510559	335445027	238912540	117753259	144175379	158718197	340860586	259269992	148702536	2059189030	0
150710	SAO CAETANO DE ODIVELAS	PA	NORTE	2012	0	0	0	0	0	1	0	0	0	0	1	1731	1931	2946	1622	868	1644	1774	2634	1497	826	17473	0.00	0.00	0.00	0.00	0.00	6.08	0.00	0.00	0.00	0.00	0.57	150840955	164510559	335445027	238912540	117753259	144175379	158718197	340860586	259269992	148702536	2059189030	0
150715	SAO DOMINGOS DO ARAGUAIA	PA	NORTE	2012	0	0	0	0	0	0	0	0	0	0	0	2595	2684	3835	2068	1222	2522	2575	3698	1928	997	24124	0.00	0.00	0.00	0.00	0.00	0.00	0.00	0.00	0.00	0.00	0.00	150840955	164510559	335445027	238912540	117753259	144175379	158718197	340860586	259269992	148702536	2059189030	0
150720	SAO DOMINGOS DO CAPIM	PA	NORTE	2012	1	0	0	0	0	0	0	0	0	0	1	4161	3853	4856	2252	1176	3871	3439	4280	1979	1030	30897	2.40	0.00	0.00	0.00	0.00	0.00	0.00	0.00	0.00	0.00	0.32	150840955	164510559	335445027	238912540	117753259	144175379	158718197	340860586	259269992	148702536	2059189030	36251
150730	SAO FELIX DO XINGU	PA	NORTE	2012	0	0	8	5	2	0	1	1	1	0	18	9441	10345	20868	10660	2547	9091	10171	19641	7438	1535	101737	0.00	0.00	3.83	4.69	7.85	0.00	0.98	0.51	1.34	0.00	1.77	150840955	164510559	335445027	238912540	117753259	144175379	158718197	340860586	259269992	148702536	2059189030	0
150740	SAO FRANCISCO DO PARA	PA	NORTE	2012	0	0	1	0	0	1	1	1	0	0	4	1401	1638	2578	1550	815	1381	1497	2498	1410	761	15529	0.00	0.00	3.88	0.00	0.00	7.24	6.68	4.00	0.00	0.00	2.58	150840955	164510559	335445027	238912540	117753259	144175379	158718197	340860586	259269992	148702536	2059189030	0
150745	SAO GERALDO DO ARAGUAIA	PA	NORTE	2012	0	0	0	0	0	0	0	1	0	0	1	2638	2743	4248	2425	1165	2551	2748	4197	2185	983	25883	0.00	0.00	0.00	0.00	0.00	0.00	0.00	2.38	0.00	0.00	0.39	150840955	164510559	335445027	238912540	117753259	144175379	158718197	340860586	259269992	148702536	2059189030	0
150746	SAO JOAO DA PONTA	PA	NORTE	2012	0	0	0	0	0	0	0	0	0	0	0	576	611	861	547	288	614	537	823	445	265	5567	0.00	0.00	0.00	0.00	0.00	0.00	0.00	0.00	0.00	0.00	0.00	150840955	164510559	335445027	238912540	117753259	144175379	158718197	340860586	259269992	148702536	2059189030	0
150747	SAO JOAO DE PIRABAS	PA	NORTE	2012	0	0	0	0	0	1	1	0	0	0	2	2260	2421	3606	1840	1124	2144	2256	3197	1726	1015	21589	0.00	0.00	0.00	0.00	0.00	4.66	4.43	0.00	0.00	0.00	0.93	150840955	164510559	335445027	238912540	117753259	144175379	158718197	340860586	259269992	148702536	2059189030	0
150750	SAO JOAO DO ARAGUAIA	PA	NORTE	2012	0	0	0	0	0	0	1	0	0	0	1	1560	1639	2212	1359	653	1447	1371	1812	1080	461	13594	0.00	0.00	0.00	0.00	0.00	0.00	7.29	0.00	0.00	0.00	0.74	150840955	164510559	335445027	238912540	117753259	144175379	158718197	340860586	259269992	148702536	2059189030	0
150760	SAO MIGUEL DO GUAMA	PA	NORTE	2012	1	1	0	0	0	1	0	0	0	0	3	5882	6028	8999	4441	2043	5694	5850	8763	4379	2176	54255	1.70	1.66	0.00	0.00	0.00	1.76	0.00	0.00	0.00	0.00	0.55	150840955	164510559	335445027	238912540	117753259	144175379	158718197	340860586	259269992	148702536	2059189030	25645
150770	SAO SEBASTIAO DA BOA VISTA	PA	NORTE	2012	0	1	0	0	0	1	1	1	1	0	5	2947	2906	4098	1768	780	2940	2715	3626	1616	806	24202	0.00	3.44	0.00	0.00	0.00	3.40	3.68	2.76	6.19	0.00	2.07	150840955	164510559	335445027	238912540	117753259	144175379	158718197	340860586	259269992	148702536	2059189030	0
150775	SAPUCAIA	PA	NORTE	2012	0	0	0	0	0	0	0	0	0	0	0	498	575	992	626	201	498	518	824	476	139	5347	0.00	0.00	0.00	0.00	0.00	0.00	0.00	0.00	0.00	0.00	0.00	150840955	164510559	335445027	238912540	117753259	144175379	158718197	340860586	259269992	148702536	2059189030	0
150780	SENADOR JOSE PORFIRIO	PA	NORTE	2012	0	3	5	0	0	0	0	2	0	0	10	1584	1491	2160	1298	441	1601	1399	1791	927	267	12959	0.00	20.12	23.15	0.00	0.00	0.00	0.00	11.17	0.00	0.00	7.72	150840955	164510559	335445027	238912540	117753259	144175379	158718197	340860586	259269992	148702536	2059189030	0
150790	SOURE	PA	NORTE	2012	0	1	1	0	0	0	0	0	0	0	2	2396	2570	3853	2150	993	2276	2487	3867	2246	1143	23981	0.00	3.89	2.60	0.00	0.00	0.00	0.00	0.00	0.00	0.00	0.83	150840955	164510559	335445027	238912540	117753259	144175379	158718197	340860586	259269992	148702536	2059189030	0
150795	TAILANDIA	PA	NORTE	2012	0	0	0	0	0	1	1	0	0	0	2	9995	10194	16695	6134	1893	9284	9919	16295	5228	1465	87102	0.00	0.00	0.00	0.00	0.00	1.08	1.01	0.00	0.00	0.00	0.23	150840955	164510559	335445027	238912540	117753259	144175379	158718197	340860586	259269992	148702536	2059189030	0
150796	TERRA ALTA	PA	NORTE	2012	0	0	1	0	0	2	1	0	0	0	4	1076	1251	1713	970	518	1031	1178	1611	930	514	10792	0.00	0.00	5.84	0.00	0.00	19.40	8.49	0.00	0.00	0.00	3.71	150840955	164510559	335445027	238912540	117753259	144175379	158718197	340860586	259269992	148702536	2059189030	0
150797	TERRA SANTA	PA	NORTE	2012	1	0	0	0	0	0	0	1	1	0	3	1845	2109	2966	1512	730	1859	1912	2732	1323	700	17688	5.42	0.00	0.00	0.00	0.00	0.00	0.00	3.66	7.56	0.00	1.70	150840955	164510559	335445027	238912540	117753259	144175379	158718197	340860586	259269992	148702536	2059189030	81757
150800	TOME-ACU	PA	NORTE	2012	1	1	3	0	1	1	0	3	0	0	10	7032	6772	9950	4793	2131	6577	6355	9410	4310	1852	59182	1.42	1.48	3.02	0.00	4.69	1.52	0.00	3.19	0.00	0.00	1.69	150840955	164510559	335445027	238912540	117753259	144175379	158718197	340860586	259269992	148702536	2059189030	21451
150803	TRACUATEUA	PA	NORTE	2012	0	2	0	0	0	0	0	0	1	0	3	3231	3321	4779	2470	1199	3130	3132	4256	2152	1112	28782	0.00	6.02	0.00	0.00	0.00	0.00	0.00	0.00	4.65	0.00	1.04	150840955	164510559	335445027	238912540	117753259	144175379	158718197	340860586	259269992	148702536	2059189030	0
150805	TRAIRAO	PA	NORTE	2012	2	14	31	21	7	4	9	15	7	1	111	1932	1906	3435	1717	602	1841	1726	2911	1244	367	17681	10.35	73.45	90.25	122.31	116.28	21.73	52.14	51.53	56.27	27.25	62.78	150840955	164510559	335445027	238912540	117753259	144175379	158718197	340860586	259269992	148702536	2059189030	156150
150808	TUCUMA	PA	NORTE	2012	0	0	0	1	0	0	0	1	0	0	2	3550	3626	6512	3524	1289	3433	3560	6265	3023	914	35696	0.00	0.00	0.00	2.84	0.00	0.00	0.00	1.60	0.00	0.00	0.56	150840955	164510559	335445027	238912540	117753259	144175379	158718197	340860586	259269992	148702536	2059189030	0
150810	TUCURUI	PA	NORTE	2012	0	0	0	0	1	0	0	1	1	0	3	10824	10957	17933	8489	2942	10591	11280	18287	8695	2795	102793	0.00	0.00	0.00	0.00	3.40	0.00	0.00	0.55	1.15	0.00	0.29	150840955	164510559	335445027	238912540	117753259	144175379	158718197	340860586	259269992	148702536	2059189030	0
150812	ULIANOPOLIS	PA	NORTE	2012	0	0	1	0	0	0	0	0	0	0	1	5278	5206	8894	3960	1039	5251	5249	8834	3269	882	47862	0.00	0.00	1.12	0.00	0.00	0.00	0.00	0.00	0.00	0.00	0.21	150840955	164510559	335445027	238912540	117753259	144175379	158718197	340860586	259269992	148702536	2059189030	0
150815	URUARA	PA	NORTE	2012	8	17	40	35	12	2	8	19	11	1	153	5008	4967	8275	4293	1597	4890	4810	7596	3175	1162	45773	15.97	34.23	48.34	81.53	75.14	4.09	16.63	25.01	34.65	8.61	33.43	150840955	164510559	335445027	238912540	117753259	144175379	158718197	340860586	259269992	148702536	2059189030	240960
150820	VIGIA	PA	NORTE	2012	0	0	3	1	0	0	0	2	0	0	6	4847	5252	8861	4586	2135	4581	4979	8294	4328	2266	50129	0.00	0.00	3.39	2.18	0.00	0.00	0.00	2.41	0.00	0.00	1.20	150840955	164510559	335445027	238912540	117753259	144175379	158718197	340860586	259269992	148702536	2059189030	0
150830	VISEU	PA	NORTE	2012	0	0	0	0	1	0	0	0	0	0	1	7773	7265	9345	4414	2141	7301	6521	8196	3986	1916	58858	0.00	0.00	0.00	0.00	4.67	0.00	0.00	0.00	0.00	0.00	0.17	150840955	164510559	335445027	238912540	117753259	144175379	158718197	340860586	259269992	148702536	2059189030	0
150835	VITORIA DO XINGU	PA	NORTE	2012	0	3	9	5	0	1	0	2	1	0	21	1430	1606	2772	1309	520	1241	1400	2344	1045	410	14077	0.00	18.68	32.47	38.20	0.00	8.06	0.00	8.53	9.57	0.00	14.92	150840955	164510559	335445027	238912540	117753259	144175379	158718197	340860586	259269992	148702536	2059189030	0
150840	XINGUARA	PA	NORTE	2012	0	0	0	0	0	0	0	0	0	0	0	4079	4239	7463	4140	1494	3997	4318	7359	3879	1331	42299	0.00	0.00	0.00	0.00	0.00	0.00	0.00	0.00	0.00	0.00	0.00	150840955	164510559	335445027	238912540	117753259	144175379	158718197	340860586	259269992	148702536	2059189030	0
160005	SERRA DO NAVIO	AP	NORTE	2012	0	0	0	0	0	0	0	0	0	0	0	580	575	789	437	129	539	486	736	358	104	4733	0.00	0.00	0.00	0.00	0.00	0.00	0.00	0.00	0.00	0.00	0.00	150840955	164510559	335445027	238912540	117753259	144175379	158718197	340860586	259269992	148702536	2059189030	0
160010	AMAPA	AP	NORTE	2012	0	0	2	0	0	0	0	0	0	0	2	1025	1032	1454	699	248	956	955	1283	610	270	8532	0.00	0.00	13.76	0.00	0.00	0.00	0.00	0.00	0.00	0.00	2.34	150840955	164510559	335445027	238912540	117753259	144175379	158718197	340860586	259269992	148702536	2059189030	0
160015	PEDRA BRANCA DO AMAPARI	AP	NORTE	2012	1	1	2	1	0	0	0	2	0	1	8	1612	1417	2114	1171	389	1526	1324	1846	744	215	12358	6.20	7.06	9.46	8.54	0.00	0.00	0.00	10.83	0.00	46.51	6.47	150840955	164510559	335445027	238912540	117753259	144175379	158718197	340860586	259269992	148702536	2059189030	93574
160020	CALCOENE	AP	NORTE	2012	0	0	0	0	0	0	0	0	0	0	0	1301	1082	1467	1046	320	1182	1022	1416	705	189	9730	0.00	0.00	0.00	0.00	0.00	0.00	0.00	0.00	0.00	0.00	0.00	150840955	164510559	335445027	238912540	117753259	144175379	158718197	340860586	259269992	148702536	2059189030	0
160021	CUTIAS	AP	NORTE	2012	1	1	2	2	1	0	1	1	0	0	9	692	639	773	402	135	682	613	749	326	106	5117	14.45	15.65	25.87	49.75	74.07	0.00	16.31	13.35	0.00	0.00	17.59	150840955	164510559	335445027	238912540	117753259	144175379	158718197	340860586	259269992	148702536	2059189030	217978
160023	FERREIRA GOMES	AP	NORTE	2012	0	1	4	0	0	0	0	0	0	0	5	845	738	1026	534	217	771	732	941	436	169	6409	0.00	13.55	38.99	0.00	0.00	0.00	0.00	0.00	0.00	0.00	7.80	150840955	164510559	335445027	238912540	117753259	144175379	158718197	340860586	259269992	148702536	2059189030	0
160025	ITAUBAL	AP	NORTE	2012	0	0	0	0	0	0	0	0	0	0	0	644	609	753	387	142	566	527	628	291	117	4664	0.00	0.00	0.00	0.00	0.00	0.00	0.00	0.00	0.00	0.00	0.00	150840955	164510559	335445027	238912540	117753259	144175379	158718197	340860586	259269992	148702536	2059189030	0
160027	LARANJAL DO JARI	AP	NORTE	2012	3	1	5	6	0	0	2	0	1	0	18	5251	5028	7181	3707	1052	4998	5025	7130	3146	904	43422	5.71	1.99	6.96	16.19	0.00	0.00	3.98	0.00	3.18	0.00	4.15	150840955	164510559	335445027	238912540	117753259	144175379	158718197	340860586	259269992	148702536	2059189030	86178
160030	MACAPA	AP	NORTE	2012	5	8	9	7	6	2	6	5	6	2	56	45339	45972	75333	35965	10477	43487	46455	80245	37222	12568	433063	1.10	1.74	1.19	1.95	5.73	0.46	1.29	0.62	1.61	1.59	1.29	150840955	164510559	335445027	238912540	117753259	144175379	158718197	340860586	259269992	148702536	2059189030	16635
160040	MAZAGAO	AP	NORTE	2012	0	1	0	1	0	0	0	1	0	0	3	2624	2421	2789	1381	566	2436	2248	2410	1175	496	18546	0.00	4.13	0.00	7.24	0.00	0.00	0.00	4.15	0.00	0.00	1.62	150840955	164510559	335445027	238912540	117753259	144175379	158718197	340860586	259269992	148702536	2059189030	0
160050	OIAPOQUE	AP	NORTE	2012	0	0	0	0	0	0	0	0	0	0	0	2985	2599	3853	1910	422	2764	2416	3709	1623	324	22605	0.00	0.00	0.00	0.00	0.00	0.00	0.00	0.00	0.00	0.00	0.00	150840955	164510559	335445027	238912540	117753259	144175379	158718197	340860586	259269992	148702536	2059189030	0
160053	PORTO GRANDE	AP	NORTE	2012	1	6	5	7	1	2	1	5	1	0	29	2293	2180	2927	1720	570	2208	2030	2802	1329	383	18442	4.36	27.52	17.08	40.70	17.54	9.06	4.93	17.84	7.52	0.00	15.72	150840955	164510559	335445027	238912540	117753259	144175379	158718197	340860586	259269992	148702536	2059189030	65783
160055	PRACUUBA	AP	NORTE	2012	0	0	0	0	0	0	1	0	0	0	1	658	497	614	322	111	611	459	612	224	90	4198	0.00	0.00	0.00	0.00	0.00	0.00	21.79	0.00	0.00	0.00	2.38	150840955	164510559	335445027	238912540	117753259	144175379	158718197	340860586	259269992	148702536	2059189030	0
160060	SANTANA	AP	NORTE	2012	0	0	7	1	0	0	1	2	3	0	14	11928	12246	18693	8260	2999	11520	12147	19284	8432	3140	108649	0.00	0.00	3.74	1.21	0.00	0.00	0.82	1.04	3.56	0.00	1.29	150840955	164510559	335445027	238912540	117753259	144175379	158718197	340860586	259269992	148702536	2059189030	0
160070	TARTARUGALZINHO	AP	NORTE	2012	0	0	0	3	1	0	1	1	0	0	6	1953	1758	2056	1165	513	1871	1604	1824	919	319	13982	0.00	0.00	0.00	25.75	19.49	0.00	6.23	5.48	0.00	0.00	4.29	150840955	164510559	335445027	238912540	117753259	144175379	158718197	340860586	259269992	148702536	2059189030	0
160080	VITORIA DO JARI	AP	NORTE	2012	1	1	0	0	0	1	0	0	0	0	3	1705	1673	2249	1039	358	1628	1653	2096	857	307	13565	5.87	5.98	0.00	0.00	0.00	6.14	0.00	0.00	0.00	0.00	2.21	150840955	164510559	335445027	238912540	117753259	144175379	158718197	340860586	259269992	148702536	2059189030	88470
170025	ABREULANDIA	TO	NORTE	2012	0	0	1	0	0	0	1	0	0	0	2	251	237	370	288	151	257	225	367	235	93	2474	0.00	0.00	27.03	0.00	0.00	0.00	44.44	0.00	0.00	0.00	8.08	150840955	164510559	335445027	238912540	117753259	144175379	158718197	340860586	259269992	148702536	2059189030	0
170030	AGUIARNOPOLIS	TO	NORTE	2012	0	0	0	0	0	0	0	1	0	1	2	625	589	959	449	211	609	588	988	402	188	5608	0.00	0.00	0.00	0.00	0.00	0.00	0.00	10.12	0.00	53.19	3.57	150840955	164510559	335445027	238912540	117753259	144175379	158718197	340860586	259269992	148702536	2059189030	0
170035	ALIANCA DO TOCANTINS	TO	NORTE	2012	0	1	3	2	0	0	0	0	0	0	6	466	583	870	615	379	446	507	847	631	355	5699	0.00	17.15	34.48	32.52	0.00	0.00	0.00	0.00	0.00	0.00	10.53	150840955	164510559	335445027	238912540	117753259	144175379	158718197	340860586	259269992	148702536	2059189030	0
170040	ALMAS	TO	NORTE	2012	0	0	1	2	0	0	0	0	0	0	3	802	898	1089	765	395	757	760	1041	688	393	7588	0.00	0.00	9.18	26.14	0.00	0.00	0.00	0.00	0.00	0.00	3.95	150840955	164510559	335445027	238912540	117753259	144175379	158718197	340860586	259269992	148702536	2059189030	0
170070	ALVORADA	TO	NORTE	2012	0	0	0	0	0	0	0	0	0	0	0	720	804	1388	945	467	668	762	1374	932	460	8520	0.00	0.00	0.00	0.00	0.00	0.00	0.00	0.00	0.00	0.00	0.00	150840955	164510559	335445027	238912540	117753259	144175379	158718197	340860586	259269992	148702536	2059189030	0
170100	ANANAS	TO	NORTE	2012	0	1	0	0	0	0	0	0	0	0	1	990	1059	1552	904	509	957	1060	1545	890	489	9955	0.00	9.44	0.00	0.00	0.00	0.00	0.00	0.00	0.00	0.00	1.00	150840955	164510559	335445027	238912540	117753259	144175379	158718197	340860586	259269992	148702536	2059189030	0
170105	ANGICO	TO	NORTE	2012	0	0	0	0	0	0	0	0	0	0	0	336	346	497	351	199	275	312	489	310	168	3283	0.00	0.00	0.00	0.00	0.00	0.00	0.00	0.00	0.00	0.00	0.00	150840955	164510559	335445027	238912540	117753259	144175379	158718197	340860586	259269992	148702536	2059189030	0
170110	APARECIDA DO RIO NEGRO	TO	NORTE	2012	0	0	2	1	0	0	0	0	0	0	3	442	410	681	468	272	440	422	658	397	226	4416	0.00	0.00	29.37	21.37	0.00	0.00	0.00	0.00	0.00	0.00	6.79	150840955	164510559	335445027	238912540	117753259	144175379	158718197	340860586	259269992	148702536	2059189030	0
170130	ARAGOMINAS	TO	NORTE	2012	0	0	0	0	0	0	0	0	0	0	0	581	579	884	739	387	529	539	805	623	285	5951	0.00	0.00	0.00	0.00	0.00	0.00	0.00	0.00	0.00	0.00	0.00	150840955	164510559	335445027	238912540	117753259	144175379	158718197	340860586	259269992	148702536	2059189030	0
170190	ARAGUACEMA	TO	NORTE	2012	0	0	0	0	0	0	0	0	0	0	0	658	719	961	764	381	584	644	940	662	285	6598	0.00	0.00	0.00	0.00	0.00	0.00	0.00	0.00	0.00	0.00	0.00	150840955	164510559	335445027	238912540	117753259	144175379	158718197	340860586	259269992	148702536	2059189030	0
170200	ARAGUACU	TO	NORTE	2012	0	0	1	4	0	0	0	2	2	0	9	663	797	1383	1082	627	615	713	1353	1074	562	8869	0.00	0.00	7.23	36.97	0.00	0.00	0.00	14.78	18.62	0.00	10.15	150840955	164510559	335445027	238912540	117753259	144175379	158718197	340860586	259269992	148702536	2059189030	0
170210	ARAGUAINA	TO	NORTE	2012	3	2	20	7	5	5	5	11	8	0	66	14086	15346	28823	14157	5865	13586	15710	30483	15465	6338	159859	2.13	1.30	6.94	4.94	8.53	3.68	3.18	3.61	5.17	0.00	4.13	150840955	164510559	335445027	238912540	117753259	144175379	158718197	340860586	259269992	148702536	2059189030	32126
170215	ARAGUANA	TO	NORTE	2012	0	0	1	0	0	0	0	0	0	0	1	557	586	806	512	235	513	573	784	474	233	5273	0.00	0.00	12.41	0.00	0.00	0.00	0.00	0.00	0.00	0.00	1.90	150840955	164510559	335445027	238912540	117753259	144175379	158718197	340860586	259269992	148702536	2059189030	0
170220	ARAGUATINS	TO	NORTE	2012	0	0	2	0	0	0	0	1	0	0	3	3526	3643	5102	2889	1561	3362	3411	5168	2773	1429	32864	0.00	0.00	3.92	0.00	0.00	0.00	0.00	1.93	0.00	0.00	0.91	150840955	164510559	335445027	238912540	117753259	144175379	158718197	340860586	259269992	148702536	2059189030	0
170230	ARAPOEMA	TO	NORTE	2012	0	0	0	0	0	0	0	0	1	0	1	645	720	1082	675	361	564	718	1072	664	329	6830	0.00	0.00	0.00	0.00	0.00	0.00	0.00	0.00	15.06	0.00	1.46	150840955	164510559	335445027	238912540	117753259	144175379	158718197	340860586	259269992	148702536	2059189030	0
170240	ARRAIAS	TO	NORTE	2012	0	0	2	3	0	0	0	0	0	0	5	959	1116	1641	1109	633	934	1109	1625	1066	610	10802	0.00	0.00	12.19	27.05	0.00	0.00	0.00	0.00	0.00	0.00	4.63	150840955	164510559	335445027	238912540	117753259	144175379	158718197	340860586	259269992	148702536	2059189030	0
170255	AUGUSTINOPOLIS	TO	NORTE	2012	0	0	0	0	0	0	0	0	0	0	0	1714	1786	2750	1392	741	1601	1734	2833	1456	772	16779	0.00	0.00	0.00	0.00	0.00	0.00	0.00	0.00	0.00	0.00	0.00	150840955	164510559	335445027	238912540	117753259	144175379	158718197	340860586	259269992	148702536	2059189030	0
170270	AURORA DO TOCANTINS	TO	NORTE	2012	1	1	0	3	0	2	0	0	1	0	8	296	326	555	423	234	296	305	548	365	227	3575	33.78	30.67	0.00	70.92	0.00	67.57	0.00	0.00	27.40	0.00	22.38	150840955	164510559	335445027	238912540	117753259	144175379	158718197	340860586	259269992	148702536	2059189030	509598
170290	AXIXA DO TOCANTINS	TO	NORTE	2012	0	0	0	0	0	0	0	0	0	0	0	988	1030	1479	760	478	961	1000	1481	875	486	9538	0.00	0.00	0.00	0.00	0.00	0.00	0.00	0.00	0.00	0.00	0.00	150840955	164510559	335445027	238912540	117753259	144175379	158718197	340860586	259269992	148702536	2059189030	0
170300	BABACULANDIA	TO	NORTE	2012	0	0	1	1	1	0	0	0	2	0	5	863	1051	1845	1256	681	860	949	1555	1065	526	10651	0.00	0.00	5.42	7.96	14.68	0.00	0.00	0.00	18.78	0.00	4.69	150840955	164510559	335445027	238912540	117753259	144175379	158718197	340860586	259269992	148702536	2059189030	0
170305	BANDEIRANTES DO TOCANTINS	TO	NORTE	2012	0	0	0	0	0	0	0	0	0	0	0	344	349	582	337	165	288	296	501	278	133	3273	0.00	0.00	0.00	0.00	0.00	0.00	0.00	0.00	0.00	0.00	0.00	150840955	164510559	335445027	238912540	117753259	144175379	158718197	340860586	259269992	148702536	2059189030	0
170307	BARRA DO OURO	TO	NORTE	2012	0	0	0	0	0	0	1	0	0	0	1	493	528	628	413	217	442	433	625	342	177	4298	0.00	0.00	0.00	0.00	0.00	0.00	23.09	0.00	0.00	0.00	2.33	150840955	164510559	335445027	238912540	117753259	144175379	158718197	340860586	259269992	148702536	2059189030	0
170310	BARROLANDIA	TO	NORTE	2012	0	0	0	0	0	0	0	0	0	0	0	443	511	928	639	307	454	507	823	585	305	5502	0.00	0.00	0.00	0.00	0.00	0.00	0.00	0.00	0.00	0.00	0.00	150840955	164510559	335445027	238912540	117753259	144175379	158718197	340860586	259269992	148702536	2059189030	0
170320	BERNARDO SAYAO	TO	NORTE	2012	0	0	0	0	0	0	0	0	0	0	0	402	459	735	522	228	395	433	720	438	198	4530	0.00	0.00	0.00	0.00	0.00	0.00	0.00	0.00	0.00	0.00	0.00	150840955	164510559	335445027	238912540	117753259	144175379	158718197	340860586	259269992	148702536	2059189030	0
170330	BOM JESUS DO TOCANTINS	TO	NORTE	2012	0	1	0	0	0	0	1	0	0	0	2	437	444	728	380	164	420	416	635	323	142	4089	0.00	22.52	0.00	0.00	0.00	0.00	24.04	0.00	0.00	0.00	4.89	150840955	164510559	335445027	238912540	117753259	144175379	158718197	340860586	259269992	148702536	2059189030	0
170360	BRASILANDIA DO TOCANTINS	TO	NORTE	2012	0	0	1	0	0	0	0	1	0	0	2	187	216	320	243	119	199	204	327	210	104	2129	0.00	0.00	31.25	0.00	0.00	0.00	0.00	30.58	0.00	0.00	9.39	150840955	164510559	335445027	238912540	117753259	144175379	158718197	340860586	259269992	148702536	2059189030	0
170370	BREJINHO DE NAZARE	TO	NORTE	2012	0	0	3	0	2	0	0	2	0	0	7	457	529	834	531	315	507	521	803	528	317	5342	0.00	0.00	35.97	0.00	63.49	0.00	0.00	24.91	0.00	0.00	13.10	150840955	164510559	335445027	238912540	117753259	144175379	158718197	340860586	259269992	148702536	2059189030	0
170380	BURITI DO TOCANTINS	TO	NORTE	2012	0	0	0	0	0	0	0	0	0	0	0	1002	1144	1785	829	447	922	1077	1743	893	451	10293	0.00	0.00	0.00	0.00	0.00	0.00	0.00	0.00	0.00	0.00	0.00	150840955	164510559	335445027	238912540	117753259	144175379	158718197	340860586	259269992	148702536	2059189030	0
170382	CACHOEIRINHA	TO	NORTE	2012	0	0	0	0	0	0	0	0	0	0	0	247	273	337	206	110	224	219	318	182	97	2213	0.00	0.00	0.00	0.00	0.00	0.00	0.00	0.00	0.00	0.00	0.00	150840955	164510559	335445027	238912540	117753259	144175379	158718197	340860586	259269992	148702536	2059189030	0
170384	CAMPOS LINDOS	TO	NORTE	2012	0	0	0	0	0	0	0	0	0	0	0	1086	1079	1418	722	269	1054	1051	1177	622	250	8728	0.00	0.00	0.00	0.00	0.00	0.00	0.00	0.00	0.00	0.00	0.00	150840955	164510559	335445027	238912540	117753259	144175379	158718197	340860586	259269992	148702536	2059189030	0
170386	CARIRI DO TOCANTINS	TO	NORTE	2012	0	0	1	0	0	0	0	0	1	0	2	314	357	849	490	219	298	329	561	366	179	3962	0.00	0.00	11.78	0.00	0.00	0.00	0.00	0.00	27.32	0.00	5.05	150840955	164510559	335445027	238912540	117753259	144175379	158718197	340860586	259269992	148702536	2059189030	0
170388	CARMOLANDIA	TO	NORTE	2012	0	0	1	0	0	0	0	0	0	0	1	241	278	362	266	105	219	236	357	237	114	2415	0.00	0.00	27.62	0.00	0.00	0.00	0.00	0.00	0.00	0.00	4.14	150840955	164510559	335445027	238912540	117753259	144175379	158718197	340860586	259269992	148702536	2059189030	0
170389	CARRASCO BONITO	TO	NORTE	2012	0	0	0	0	0	0	0	0	0	0	0	477	464	578	317	164	418	409	554	312	149	3842	0.00	0.00	0.00	0.00	0.00	0.00	0.00	0.00	0.00	0.00	0.00	150840955	164510559	335445027	238912540	117753259	144175379	158718197	340860586	259269992	148702536	2059189030	0
170390	CASEARA	TO	NORTE	2012	0	0	0	1	0	0	0	1	0	0	2	476	490	745	546	263	483	450	703	495	202	4853	0.00	0.00	0.00	18.32	0.00	0.00	0.00	14.22	0.00	0.00	4.12	150840955	164510559	335445027	238912540	117753259	144175379	158718197	340860586	259269992	148702536	2059189030	0
170410	CENTENARIO	TO	NORTE	2012	0	0	0	0	0	0	0	0	0	0	0	255	294	427	298	162	235	263	359	260	133	2686	0.00	0.00	0.00	0.00	0.00	0.00	0.00	0.00	0.00	0.00	0.00	150840955	164510559	335445027	238912540	117753259	144175379	158718197	340860586	259269992	148702536	2059189030	0
170460	CHAPADA DE AREIA	TO	NORTE	2012	0	2	1	1	1	0	0	0	0	0	5	109	121	205	182	117	104	124	195	149	68	1374	0.00	165.29	48.78	54.95	85.47	0.00	0.00	0.00	0.00	0.00	36.39	150840955	164510559	335445027	238912540	117753259	144175379	158718197	340860586	259269992	148702536	2059189030	0
170510	CHAPADA DA NATIVIDADE	TO	NORTE	2012	0	0	0	0	0	0	0	0	0	0	0	321	362	485	418	237	301	320	420	306	174	3344	0.00	0.00	0.00	0.00	0.00	0.00	0.00	0.00	0.00	0.00	0.00	150840955	164510559	335445027	238912540	117753259	144175379	158718197	340860586	259269992	148702536	2059189030	0
170550	COLINAS DO TOCANTINS	TO	NORTE	2012	0	3	5	1	0	0	0	0	0	0	9	2908	3091	5458	3157	1439	2810	3133	5662	3282	1461	32401	0.00	9.71	9.16	3.17	0.00	0.00	0.00	0.00	0.00	0.00	2.78	150840955	164510559	335445027	238912540	117753259	144175379	158718197	340860586	259269992	148702536	2059189030	0
170555	COMBINADO	TO	NORTE	2012	0	0	0	0	0	0	0	0	0	0	0	427	446	797	522	247	432	438	791	478	210	4788	0.00	0.00	0.00	0.00	0.00	0.00	0.00	0.00	0.00	0.00	0.00	150840955	164510559	335445027	238912540	117753259	144175379	158718197	340860586	259269992	148702536	2059189030	0
170560	CONCEICAO DO TOCANTINS	TO	NORTE	2012	0	1	0	2	0	0	0	0	0	0	3	428	510	562	420	228	428	459	558	392	248	4233	0.00	19.61	0.00	47.62	0.00	0.00	0.00	0.00	0.00	0.00	7.09	150840955	164510559	335445027	238912540	117753259	144175379	158718197	340860586	259269992	148702536	2059189030	0
170600	COUTO MAGALHAES	TO	NORTE	2012	0	0	0	0	0	0	0	0	0	0	0	530	540	832	573	270	497	501	738	523	221	5225	0.00	0.00	0.00	0.00	0.00	0.00	0.00	0.00	0.00	0.00	0.00	150840955	164510559	335445027	238912540	117753259	144175379	158718197	340860586	259269992	148702536	2059189030	0
170610	CRISTALANDIA	TO	NORTE	2012	1	0	1	1	1	0	0	2	0	0	6	604	715	1078	912	469	577	618	1074	867	451	7365	16.56	0.00	9.28	10.96	21.32	0.00	0.00	18.62	0.00	0.00	8.15	150840955	164510559	335445027	238912540	117753259	144175379	158718197	340860586	259269992	148702536	2059189030	249737
170625	CRIXAS DO TOCANTINS	TO	NORTE	2012	0	0	1	1	0	0	0	1	0	0	3	150	151	264	193	94	129	152	225	187	81	1626	0.00	0.00	37.88	51.81	0.00	0.00	0.00	44.44	0.00	0.00	18.45	150840955	164510559	335445027	238912540	117753259	144175379	158718197	340860586	259269992	148702536	2059189030	0
170650	DARCINOPOLIS	TO	NORTE	2012	0	0	4	2	1	0	0	1	1	0	9	585	570	924	539	303	531	544	822	496	236	5550	0.00	0.00	43.29	37.11	33.00	0.00	0.00	12.17	20.16	0.00	16.22	150840955	164510559	335445027	238912540	117753259	144175379	158718197	340860586	259269992	148702536	2059189030	0
170700	DIANOPOLIS	TO	NORTE	2012	0	1	0	0	1	0	1	0	0	0	3	1960	2265	3294	1859	814	1894	2111	3309	1759	858	20123	0.00	4.42	0.00	0.00	12.29	0.00	4.74	0.00	0.00	0.00	1.49	150840955	164510559	335445027	238912540	117753259	144175379	158718197	340860586	259269992	148702536	2059189030	0
170710	DIVINOPOLIS DO TOCANTINS	TO	NORTE	2012	1	0	0	1	0	0	3	2	0	0	7	557	606	1000	771	450	554	618	971	709	355	6591	17.95	0.00	0.00	12.97	0.00	0.00	48.54	20.60	0.00	0.00	10.62	150840955	164510559	335445027	238912540	117753259	144175379	158718197	340860586	259269992	148702536	2059189030	270810
170720	DOIS IRMAOS DO TOCANTINS	TO	NORTE	2012	0	0	0	0	0	0	0	0	0	0	0	631	685	1164	1004	547	543	562	991	800	360	7287	0.00	0.00	0.00	0.00	0.00	0.00	0.00	0.00	0.00	0.00	0.00	150840955	164510559	335445027	238912540	117753259	144175379	158718197	340860586	259269992	148702536	2059189030	0
170730	DUERE	TO	NORTE	2012	0	0	1	1	2	1	0	1	0	0	6	407	447	732	573	334	395	400	676	471	254	4689	0.00	0.00	13.66	17.45	59.88	25.32	0.00	14.79	0.00	0.00	12.80	150840955	164510559	335445027	238912540	117753259	144175379	158718197	340860586	259269992	148702536	2059189030	0
170740	ESPERANTINA	TO	NORTE	2012	0	0	0	0	0	0	0	0	0	0	0	1165	1174	1559	828	435	1083	1045	1579	765	348	9981	0.00	0.00	0.00	0.00	0.00	0.00	0.00	0.00	0.00	0.00	0.00	150840955	164510559	335445027	238912540	117753259	144175379	158718197	340860586	259269992	148702536	2059189030	0
170755	FATIMA	TO	NORTE	2012	0	1	0	0	0	0	0	1	1	0	3	318	363	604	418	237	334	392	583	394	231	3874	0.00	27.55	0.00	0.00	0.00	0.00	0.00	17.15	25.38	0.00	7.74	150840955	164510559	335445027	238912540	117753259	144175379	158718197	340860586	259269992	148702536	2059189030	0
170765	FIGUEIROPOLIS	TO	NORTE	2012	0	0	0	0	0	0	0	0	0	0	0	394	494	786	658	396	386	464	814	670	348	5410	0.00	0.00	0.00	0.00	0.00	0.00	0.00	0.00	0.00	0.00	0.00	150840955	164510559	335445027	238912540	117753259	144175379	158718197	340860586	259269992	148702536	2059189030	0
170770	FILADELFIA	TO	NORTE	2012	0	0	0	0	0	0	1	0	0	1	2	844	953	1390	856	546	855	857	1216	764	445	8726	0.00	0.00	0.00	0.00	0.00	0.00	11.67	0.00	0.00	22.47	2.29	150840955	164510559	335445027	238912540	117753259	144175379	158718197	340860586	259269992	148702536	2059189030	0
170820	FORMOSO DO ARAGUAIA	TO	NORTE	2012	3	4	9	1	1	1	1	4	3	3	30	1688	1906	2954	2153	1070	1597	1771	2879	1906	809	18733	17.77	20.99	30.47	4.64	9.35	6.26	5.65	13.89	15.74	37.08	16.01	150840955	164510559	335445027	238912540	117753259	144175379	158718197	340860586	259269992	148702536	2059189030	268082
170825	FORTALEZA DO TABOCAO	TO	NORTE	2012	0	0	0	0	0	0	0	1	0	0	1	211	263	416	266	107	230	248	389	258	110	2498	0.00	0.00	0.00	0.00	0.00	0.00	0.00	25.71	0.00	0.00	4.00	150840955	164510559	335445027	238912540	117753259	144175379	158718197	340860586	259269992	148702536	2059189030	0
170830	GOIANORTE	TO	NORTE	2012	0	0	0	0	0	0	0	0	0	0	0	463	528	793	598	324	420	472	721	528	229	5076	0.00	0.00	0.00	0.00	0.00	0.00	0.00	0.00	0.00	0.00	0.00	150840955	164510559	335445027	238912540	117753259	144175379	158718197	340860586	259269992	148702536	2059189030	0
170900	GOIATINS	TO	NORTE	2012	0	0	1	0	0	1	1	0	0	0	3	1450	1434	1831	1139	652	1414	1302	1618	1025	617	12482	0.00	0.00	5.46	0.00	0.00	7.07	7.68	0.00	0.00	0.00	2.40	150840955	164510559	335445027	238912540	117753259	144175379	158718197	340860586	259269992	148702536	2059189030	0
170930	GUARAI	TO	NORTE	2012	1	1	4	1	0	0	0	0	1	0	8	2092	2327	4114	2505	1158	1853	2209	4195	2606	1149	24208	4.78	4.30	9.72	3.99	0.00	0.00	0.00	0.00	3.84	0.00	3.30	150840955	164510559	335445027	238912540	117753259	144175379	158718197	340860586	259269992	148702536	2059189030	72104
170950	GURUPI	TO	NORTE	2012	0	1	1	0	0	0	0	1	0	0	3	6404	7402	14334	8467	3345	6223	7257	14657	8585	3619	80293	0.00	1.35	0.70	0.00	0.00	0.00	0.00	0.68	0.00	0.00	0.37	150840955	164510559	335445027	238912540	117753259	144175379	158718197	340860586	259269992	148702536	2059189030	0
170980	IPUEIRAS	TO	NORTE	2012	0	0	1	2	1	0	0	0	0	0	4	184	169	293	168	113	174	150	268	149	84	1752	0.00	0.00	34.13	119.05	88.50	0.00	0.00	0.00	0.00	0.00	22.83	150840955	164510559	335445027	238912540	117753259	144175379	158718197	340860586	259269992	148702536	2059189030	0
171050	ITACAJA	TO	NORTE	2012	0	1	1	1	0	0	0	1	0	0	4	804	786	1096	728	415	718	691	998	666	395	7297	0.00	12.72	9.12	13.74	0.00	0.00	0.00	10.02	0.00	0.00	5.48	150840955	164510559	335445027	238912540	117753259	144175379	158718197	340860586	259269992	148702536	2059189030	0
171070	ITAGUATINS	TO	NORTE	2012	0	0	0	0	0	0	0	0	0	0	0	626	665	897	597	334	607	588	873	583	320	6090	0.00	0.00	0.00	0.00	0.00	0.00	0.00	0.00	0.00	0.00	0.00	150840955	164510559	335445027	238912540	117753259	144175379	158718197	340860586	259269992	148702536	2059189030	0
171090	ITAPIRATINS	TO	NORTE	2012	0	0	0	0	0	0	0	0	1	0	1	319	388	592	432	242	324	316	515	324	194	3646	0.00	0.00	0.00	0.00	0.00	0.00	0.00	0.00	30.86	0.00	2.74	150840955	164510559	335445027	238912540	117753259	144175379	158718197	340860586	259269992	148702536	2059189030	0
171110	ITAPORA DO TOCANTINS	TO	NORTE	2012	0	0	0	0	0	0	0	0	0	0	0	214	262	416	275	132	217	212	367	258	128	2481	0.00	0.00	0.00	0.00	0.00	0.00	0.00	0.00	0.00	0.00	0.00	150840955	164510559	335445027	238912540	117753259	144175379	158718197	340860586	259269992	148702536	2059189030	0
171150	JAU DO TOCANTINS	TO	NORTE	2012	0	1	2	2	1	1	0	0	1	0	8	307	294	495	475	302	334	309	511	410	206	3643	0.00	34.01	40.40	42.11	33.11	29.94	0.00	0.00	24.39	0.00	21.96	150840955	164510559	335445027	238912540	117753259	144175379	158718197	340860586	259269992	148702536	2059189030	0
171180	JUARINA	TO	NORTE	2012	0	0	0	0	0	0	0	0	0	0	0	208	244	346	266	128	211	209	340	226	81	2259	0.00	0.00	0.00	0.00	0.00	0.00	0.00	0.00	0.00	0.00	0.00	150840955	164510559	335445027	238912540	117753259	144175379	158718197	340860586	259269992	148702536	2059189030	0
171190	LAGOA DA CONFUSAO	TO	NORTE	2012	1	1	1	2	0	0	0	3	0	0	8	1259	1152	2006	1184	419	1140	1023	1720	886	313	11102	7.94	8.68	4.99	16.89	0.00	0.00	0.00	17.44	0.00	0.00	7.21	150840955	164510559	335445027	238912540	117753259	144175379	158718197	340860586	259269992	148702536	2059189030	119810
171195	LAGOA DO TOCANTINS	TO	NORTE	2012	0	0	0	0	1	0	0	0	0	0	1	493	433	505	343	188	464	389	502	295	153	3765	0.00	0.00	0.00	0.00	53.19	0.00	0.00	0.00	0.00	0.00	2.66	150840955	164510559	335445027	238912540	117753259	144175379	158718197	340860586	259269992	148702536	2059189030	0
171200	LAJEADO	TO	NORTE	2012	0	0	0	0	0	0	0	0	0	1	1	296	323	456	301	147	271	262	468	261	116	2901	0.00	0.00	0.00	0.00	0.00	0.00	0.00	0.00	0.00	86.21	3.45	150840955	164510559	335445027	238912540	117753259	144175379	158718197	340860586	259269992	148702536	2059189030	0
171215	LAVANDEIRA	TO	NORTE	2012	0	0	0	0	0	0	0	0	0	0	0	168	157	250	208	102	174	150	266	169	60	1704	0.00	0.00	0.00	0.00	0.00	0.00	0.00	0.00	0.00	0.00	0.00	150840955	164510559	335445027	238912540	117753259	144175379	158718197	340860586	259269992	148702536	2059189030	0
171240	LIZARDA	TO	NORTE	2012	0	0	0	0	0	0	0	0	0	0	0	409	462	543	416	217	390	360	424	374	195	3790	0.00	0.00	0.00	0.00	0.00	0.00	0.00	0.00	0.00	0.00	0.00	150840955	164510559	335445027	238912540	117753259	144175379	158718197	340860586	259269992	148702536	2059189030	0
171245	LUZINOPOLIS	TO	NORTE	2012	0	0	0	0	0	0	0	0	0	0	0	297	275	423	265	169	282	260	413	268	125	2777	0.00	0.00	0.00	0.00	0.00	0.00	0.00	0.00	0.00	0.00	0.00	150840955	164510559	335445027	238912540	117753259	144175379	158718197	340860586	259269992	148702536	2059189030	0
171250	MARIANOPOLIS DO TOCANTINS	TO	NORTE	2012	0	0	0	0	0	0	0	1	0	0	1	458	454	721	549	272	424	432	692	455	156	4613	0.00	0.00	0.00	0.00	0.00	0.00	0.00	14.45	0.00	0.00	2.17	150840955	164510559	335445027	238912540	117753259	144175379	158718197	340860586	259269992	148702536	2059189030	0
171270	MATEIROS	TO	NORTE	2012	0	0	0	0	0	0	0	0	0	0	0	293	301	380	217	77	278	248	341	162	68	2365	0.00	0.00	0.00	0.00	0.00	0.00	0.00	0.00	0.00	0.00	0.00	150840955	164510559	335445027	238912540	117753259	144175379	158718197	340860586	259269992	148702536	2059189030	0
171280	MAURILANDIA DO TOCANTINS	TO	NORTE	2012	0	0	0	0	0	0	0	0	0	0	0	366	377	487	344	172	319	312	462	290	139	3268	0.00	0.00	0.00	0.00	0.00	0.00	0.00	0.00	0.00	0.00	0.00	150840955	164510559	335445027	238912540	117753259	144175379	158718197	340860586	259269992	148702536	2059189030	0
171320	MIRACEMA DO TOCANTINS	TO	NORTE	2012	0	0	0	0	1	0	0	0	0	0	1	1789	2142	3266	1957	962	1842	2116	3367	2047	976	20464	0.00	0.00	0.00	0.00	10.40	0.00	0.00	0.00	0.00	0.00	0.49	150840955	164510559	335445027	238912540	117753259	144175379	158718197	340860586	259269992	148702536	2059189030	0
171330	MIRANORTE	TO	NORTE	2012	0	0	0	1	0	0	0	0	0	0	1	1108	1206	2127	1394	776	1038	1210	2052	1341	766	13018	0.00	0.00	0.00	7.17	0.00	0.00	0.00	0.00	0.00	0.00	0.77	150840955	164510559	335445027	238912540	117753259	144175379	158718197	340860586	259269992	148702536	2059189030	0
171360	MONTE DO CARMO	TO	NORTE	2012	0	1	6	1	0	0	0	3	1	1	13	708	754	1044	819	481	682	642	904	722	353	7109	0.00	13.26	57.47	12.21	0.00	0.00	0.00	33.19	13.85	28.33	18.29	150840955	164510559	335445027	238912540	117753259	144175379	158718197	340860586	259269992	148702536	2059189030	0
171370	MONTE SANTO DO TOCANTINS	TO	NORTE	2012	0	0	0	0	0	0	0	0	0	0	0	170	217	316	289	157	164	192	310	238	111	2164	0.00	0.00	0.00	0.00	0.00	0.00	0.00	0.00	0.00	0.00	0.00	150840955	164510559	335445027	238912540	117753259	144175379	158718197	340860586	259269992	148702536	2059189030	0
171380	PALMEIRAS DO TOCANTINS	TO	NORTE	2012	0	0	0	0	0	0	0	0	0	0	0	610	659	1023	560	297	575	597	930	516	279	6046	0.00	0.00	0.00	0.00	0.00	0.00	0.00	0.00	0.00	0.00	0.00	150840955	164510559	335445027	238912540	117753259	144175379	158718197	340860586	259269992	148702536	2059189030	0
171395	MURICILANDIA	TO	NORTE	2012	0	0	0	1	0	0	0	0	0	0	1	340	368	500	353	174	341	315	468	280	156	3295	0.00	0.00	0.00	28.33	0.00	0.00	0.00	0.00	0.00	0.00	3.03	150840955	164510559	335445027	238912540	117753259	144175379	158718197	340860586	259269992	148702536	2059189030	0
171420	NATIVIDADE	TO	NORTE	2012	0	0	1	0	0	0	0	2	2	0	5	861	916	1427	983	518	805	894	1380	887	533	9204	0.00	0.00	7.01	0.00	0.00	0.00	0.00	14.49	22.55	0.00	5.43	150840955	164510559	335445027	238912540	117753259	144175379	158718197	340860586	259269992	148702536	2059189030	0
171430	NAZARE	TO	NORTE	2012	0	0	1	0	0	0	0	0	0	0	1	421	428	672	428	287	383	382	636	427	285	4349	0.00	0.00	14.88	0.00	0.00	0.00	0.00	0.00	0.00	0.00	2.30	150840955	164510559	335445027	238912540	117753259	144175379	158718197	340860586	259269992	148702536	2059189030	0
171488	NOVA OLINDA	TO	NORTE	2012	0	0	0	0	1	0	0	1	0	0	2	1154	1103	1811	1110	630	1063	1065	1681	1013	492	11122	0.00	0.00	0.00	0.00	15.87	0.00	0.00	5.95	0.00	0.00	1.80	150840955	164510559	335445027	238912540	117753259	144175379	158718197	340860586	259269992	148702536	2059189030	0
171500	NOVA ROSALANDIA	TO	NORTE	2012	0	0	0	1	0	0	0	0	0	0	1	356	387	569	453	297	332	338	547	426	240	3945	0.00	0.00	0.00	22.08	0.00	0.00	0.00	0.00	0.00	0.00	2.53	150840955	164510559	335445027	238912540	117753259	144175379	158718197	340860586	259269992	148702536	2059189030	0
171510	NOVO ACORDO	TO	NORTE	2012	0	0	0	0	0	1	0	0	0	0	1	390	429	579	409	223	391	420	537	367	212	3957	0.00	0.00	0.00	0.00	0.00	25.58	0.00	0.00	0.00	0.00	2.53	150840955	164510559	335445027	238912540	117753259	144175379	158718197	340860586	259269992	148702536	2059189030	0
171515	NOVO ALEGRE	TO	NORTE	2012	0	0	0	0	0	0	0	0	0	0	0	189	231	373	271	142	186	197	389	230	126	2334	0.00	0.00	0.00	0.00	0.00	0.00	0.00	0.00	0.00	0.00	0.00	150840955	164510559	335445027	238912540	117753259	144175379	158718197	340860586	259269992	148702536	2059189030	0
171525	NOVO JARDIM	TO	NORTE	2012	0	0	1	0	0	0	0	0	0	0	1	283	286	388	257	118	299	263	367	202	95	2558	0.00	0.00	25.77	0.00	0.00	0.00	0.00	0.00	0.00	0.00	3.91	150840955	164510559	335445027	238912540	117753259	144175379	158718197	340860586	259269992	148702536	2059189030	0
171550	OLIVEIRA DE FATIMA	TO	NORTE	2012	0	1	0	0	0	0	0	0	0	0	1	101	117	179	102	70	108	86	165	87	56	1071	0.00	85.47	0.00	0.00	0.00	0.00	0.00	0.00	0.00	0.00	9.34	150840955	164510559	335445027	238912540	117753259	144175379	158718197	340860586	259269992	148702536	2059189030	0
171570	PALMEIRANTE	TO	NORTE	2012	0	0	0	1	0	0	0	0	0	0	1	544	580	807	615	289	545	531	701	470	200	5282	0.00	0.00	0.00	16.26	0.00	0.00	0.00	0.00	0.00	0.00	1.89	150840955	164510559	335445027	238912540	117753259	144175379	158718197	340860586	259269992	148702536	2059189030	0
171575	PALMEIROPOLIS	TO	NORTE	2012	0	0	0	2	0	0	0	1	0	0	3	611	675	1185	883	448	610	655	1199	880	387	7533	0.00	0.00	0.00	22.65	0.00	0.00	0.00	8.34	0.00	0.00	3.98	150840955	164510559	335445027	238912540	117753259	144175379	158718197	340860586	259269992	148702536	2059189030	0
171610	PARAISO DO TOCANTINS	TO	NORTE	2012	1	0	2	0	0	0	0	0	0	0	3	3958	4306	8165	4827	2014	3784	4252	8377	4998	2039	46720	2.53	0.00	2.45	0.00	0.00	0.00	0.00	0.00	0.00	0.00	0.64	150840955	164510559	335445027	238912540	117753259	144175379	158718197	340860586	259269992	148702536	2059189030	38110
171620	PARANA	TO	NORTE	2012	0	0	0	0	0	0	0	0	0	0	0	1104	1115	1622	1108	590	1000	1026	1489	953	527	10534	0.00	0.00	0.00	0.00	0.00	0.00	0.00	0.00	0.00	0.00	0.00	150840955	164510559	335445027	238912540	117753259	144175379	158718197	340860586	259269992	148702536	2059189030	0
171630	PAU D'ARCO	TO	NORTE	2012	0	0	0	0	0	0	0	0	0	0	0	455	521	743	543	279	393	461	690	447	192	4724	0.00	0.00	0.00	0.00	0.00	0.00	0.00	0.00	0.00	0.00	0.00	150840955	164510559	335445027	238912540	117753259	144175379	158718197	340860586	259269992	148702536	2059189030	0
171650	PEDRO AFONSO	TO	NORTE	2012	0	0	3	2	3	0	1	3	2	0	14	1081	1166	2405	1173	507	1049	1155	2117	1032	513	12198	0.00	0.00	12.47	17.05	59.17	0.00	8.66	14.17	19.38	0.00	11.48	150840955	164510559	335445027	238912540	117753259	144175379	158718197	340860586	259269992	148702536	2059189030	0
171660	PEIXE	TO	NORTE	2012	0	0	0	0	0	0	0	0	0	0	0	926	1066	1720	1289	661	938	960	1609	1170	530	10869	0.00	0.00	0.00	0.00	0.00	0.00	0.00	0.00	0.00	0.00	0.00	150840955	164510559	335445027	238912540	117753259	144175379	158718197	340860586	259269992	148702536	2059189030	0
171665	PEQUIZEIRO	TO	NORTE	2012	0	0	0	0	0	0	0	0	0	0	0	480	560	795	623	289	445	486	770	534	253	5235	0.00	0.00	0.00	0.00	0.00	0.00	0.00	0.00	0.00	0.00	0.00	150840955	164510559	335445027	238912540	117753259	144175379	158718197	340860586	259269992	148702536	2059189030	0
171670	COLMEIA	TO	NORTE	2012	0	0	0	0	0	0	0	0	0	0	0	689	790	1368	997	552	683	779	1355	967	479	8659	0.00	0.00	0.00	0.00	0.00	0.00	0.00	0.00	0.00	0.00	0.00	150840955	164510559	335445027	238912540	117753259	144175379	158718197	340860586	259269992	148702536	2059189030	0
171700	PINDORAMA DO TOCANTINS	TO	NORTE	2012	0	0	0	1	0	0	0	0	0	0	1	467	475	687	519	258	440	404	629	453	234	4566	0.00	0.00	0.00	19.27	0.00	0.00	0.00	0.00	0.00	0.00	2.19	150840955	164510559	335445027	238912540	117753259	144175379	158718197	340860586	259269992	148702536	2059189030	0
171720	PIRAQUE	TO	NORTE	2012	0	0	0	0	0	0	0	0	0	0	0	295	300	493	368	222	232	247	426	301	109	2993	0.00	0.00	0.00	0.00	0.00	0.00	0.00	0.00	0.00	0.00	0.00	150840955	164510559	335445027	238912540	117753259	144175379	158718197	340860586	259269992	148702536	2059189030	0
171750	PIUM	TO	NORTE	2012	0	0	0	0	0	0	0	0	0	0	0	668	699	1069	807	457	620	637	1024	689	355	7025	0.00	0.00	0.00	0.00	0.00	0.00	0.00	0.00	0.00	0.00	0.00	150840955	164510559	335445027	238912540	117753259	144175379	158718197	340860586	259269992	148702536	2059189030	0
171780	PONTE ALTA DO BOM JESUS	TO	NORTE	2012	0	0	1	0	0	0	0	0	0	0	1	427	474	701	537	313	405	442	601	424	307	4631	0.00	0.00	14.27	0.00	0.00	0.00	0.00	0.00	0.00	0.00	2.16	150840955	164510559	335445027	238912540	117753259	144175379	158718197	340860586	259269992	148702536	2059189030	0
171790	PONTE ALTA DO TOCANTINS	TO	NORTE	2012	0	0	0	0	0	0	0	0	0	0	0	768	786	1210	848	432	717	693	1023	673	346	7496	0.00	0.00	0.00	0.00	0.00	0.00	0.00	0.00	0.00	0.00	0.00	150840955	164510559	335445027	238912540	117753259	144175379	158718197	340860586	259269992	148702536	2059189030	0
171800	PORTO ALEGRE DO TOCANTINS	TO	NORTE	2012	0	0	0	0	0	0	0	0	0	0	0	281	319	430	296	167	278	322	427	258	143	2921	0.00	0.00	0.00	0.00	0.00	0.00	0.00	0.00	0.00	0.00	0.00	150840955	164510559	335445027	238912540	117753259	144175379	158718197	340860586	259269992	148702536	2059189030	0
171820	PORTO NACIONAL	TO	NORTE	2012	6	7	20	3	2	0	5	9	11	4	67	4627	4934	8617	4908	2270	4368	5040	8774	4904	2402	50844	12.97	14.19	23.21	6.11	8.81	0.00	9.92	10.26	22.43	16.65	13.18	150840955	164510559	335445027	238912540	117753259	144175379	158718197	340860586	259269992	148702536	2059189030	195601
171830	PRAIA NORTE	TO	NORTE	2012	0	0	0	0	0	0	0	0	0	0	0	919	947	1235	582	365	921	900	1165	603	326	7963	0.00	0.00	0.00	0.00	0.00	0.00	0.00	0.00	0.00	0.00	0.00	150840955	164510559	335445027	238912540	117753259	144175379	158718197	340860586	259269992	148702536	2059189030	0
171840	PRESIDENTE KENNEDY	TO	NORTE	2012	0	0	2	0	0	0	0	0	0	0	2	338	387	580	379	228	324	362	552	383	210	3743	0.00	0.00	34.48	0.00	0.00	0.00	0.00	0.00	0.00	0.00	5.34	150840955	164510559	335445027	238912540	117753259	144175379	158718197	340860586	259269992	148702536	2059189030	0
171845	PUGMIL	TO	NORTE	2012	0	0	0	0	0	0	0	0	0	0	0	277	278	381	274	109	243	221	379	225	95	2482	0.00	0.00	0.00	0.00	0.00	0.00	0.00	0.00	0.00	0.00	0.00	150840955	164510559	335445027	238912540	117753259	144175379	158718197	340860586	259269992	148702536	2059189030	0
171850	RECURSOLANDIA	TO	NORTE	2012	0	0	0	0	0	0	0	0	1	0	1	474	463	588	386	198	463	407	526	307	138	3950	0.00	0.00	0.00	0.00	0.00	0.00	0.00	0.00	32.57	0.00	2.53	150840955	164510559	335445027	238912540	117753259	144175379	158718197	340860586	259269992	148702536	2059189030	0
171855	RIACHINHO	TO	NORTE	2012	0	0	0	0	0	0	0	0	0	0	0	443	450	665	431	256	423	441	646	412	198	4365	0.00	0.00	0.00	0.00	0.00	0.00	0.00	0.00	0.00	0.00	0.00	150840955	164510559	335445027	238912540	117753259	144175379	158718197	340860586	259269992	148702536	2059189030	0
171865	RIO DA CONCEICAO	TO	NORTE	2012	0	1	1	1	0	0	0	0	0	0	3	191	223	310	143	70	176	220	296	134	75	1838	0.00	44.84	32.26	69.93	0.00	0.00	0.00	0.00	0.00	0.00	16.32	150840955	164510559	335445027	238912540	117753259	144175379	158718197	340860586	259269992	148702536	2059189030	0
171870	RIO DOS BOIS	TO	NORTE	2012	0	1	0	1	2	0	0	0	0	0	4	246	263	445	307	160	247	220	396	283	106	2673	0.00	38.02	0.00	32.57	125.00	0.00	0.00	0.00	0.00	0.00	14.96	150840955	164510559	335445027	238912540	117753259	144175379	158718197	340860586	259269992	148702536	2059189030	0
171875	RIO SONO	TO	NORTE	2012	0	0	0	0	0	0	0	0	0	0	0	584	721	981	737	443	580	617	786	613	347	6409	0.00	0.00	0.00	0.00	0.00	0.00	0.00	0.00	0.00	0.00	0.00	150840955	164510559	335445027	238912540	117753259	144175379	158718197	340860586	259269992	148702536	2059189030	0
171880	SAMPAIO	TO	NORTE	2012	0	0	0	0	0	0	0	0	0	0	0	492	519	610	319	156	439	465	637	320	166	4123	0.00	0.00	0.00	0.00	0.00	0.00	0.00	0.00	0.00	0.00	0.00	150840955	164510559	335445027	238912540	117753259	144175379	158718197	340860586	259269992	148702536	2059189030	0
171884	SANDOLANDIA	TO	NORTE	2012	0	0	1	3	0	0	0	1	2	0	7	324	305	504	424	211	293	275	523	364	169	3392	0.00	0.00	19.84	70.75	0.00	0.00	0.00	19.12	54.95	0.00	20.64	150840955	164510559	335445027	238912540	117753259	144175379	158718197	340860586	259269992	148702536	2059189030	0
171886	SANTA FE DO ARAGUAIA	TO	NORTE	2012	0	0	0	0	0	0	0	0	0	0	0	712	805	1142	623	285	686	720	1135	593	217	6918	0.00	0.00	0.00	0.00	0.00	0.00	0.00	0.00	0.00	0.00	0.00	150840955	164510559	335445027	238912540	117753259	144175379	158718197	340860586	259269992	148702536	2059189030	0
171888	SANTA MARIA DO TOCANTINS	TO	NORTE	2012	0	0	1	1	0	0	0	0	0	0	2	320	292	452	360	183	281	301	421	306	150	3066	0.00	0.00	22.12	27.78	0.00	0.00	0.00	0.00	0.00	0.00	6.52	150840955	164510559	335445027	238912540	117753259	144175379	158718197	340860586	259269992	148702536	2059189030	0
171889	SANTA RITA DO TOCANTINS	TO	NORTE	2012	1	0	0	1	0	0	0	0	1	1	4	200	210	306	292	135	212	214	342	224	82	2217	50.00	0.00	0.00	34.25	0.00	0.00	0.00	0.00	44.64	121.95	18.04	150840955	164510559	335445027	238912540	117753259	144175379	158718197	340860586	259269992	148702536	2059189030	754205
171890	SANTA ROSA DO TOCANTINS	TO	NORTE	2012	0	0	1	0	0	0	0	0	1	0	2	508	524	630	532	281	449	451	645	450	233	4703	0.00	0.00	15.87	0.00	0.00	0.00	0.00	0.00	22.22	0.00	4.25	150840955	164510559	335445027	238912540	117753259	144175379	158718197	340860586	259269992	148702536	2059189030	0
171900	SANTA TEREZA DO TOCANTINS	TO	NORTE	2012	0	0	0	1	0	0	0	0	0	0	1	279	283	410	308	127	264	270	355	232	115	2643	0.00	0.00	0.00	32.47	0.00	0.00	0.00	0.00	0.00	0.00	3.78	150840955	164510559	335445027	238912540	117753259	144175379	158718197	340860586	259269992	148702536	2059189030	0
172000	SANTA TEREZINHA DO TOCANTINS	TO	NORTE	2012	0	0	0	0	0	0	0	0	0	0	0	234	282	382	254	138	224	268	390	222	134	2528	0.00	0.00	0.00	0.00	0.00	0.00	0.00	0.00	0.00	0.00	0.00	150840955	164510559	335445027	238912540	117753259	144175379	158718197	340860586	259269992	148702536	2059189030	0
172010	SAO BENTO DO TOCANTINS	TO	NORTE	2012	0	0	0	1	0	0	0	0	0	0	1	547	557	769	433	204	524	492	760	374	188	4848	0.00	0.00	0.00	23.09	0.00	0.00	0.00	0.00	0.00	0.00	2.06	150840955	164510559	335445027	238912540	117753259	144175379	158718197	340860586	259269992	148702536	2059189030	0
172015	SAO FELIX DO TOCANTINS	TO	NORTE	2012	0	0	0	0	0	0	0	0	0	0	0	181	183	226	156	62	168	166	181	116	56	1495	0.00	0.00	0.00	0.00	0.00	0.00	0.00	0.00	0.00	0.00	0.00	150840955	164510559	335445027	238912540	117753259	144175379	158718197	340860586	259269992	148702536	2059189030	0
172020	SAO MIGUEL DO TOCANTINS	TO	NORTE	2012	0	0	0	0	0	0	0	0	0	0	0	1158	1257	1745	887	514	1180	1161	1679	966	500	11047	0.00	0.00	0.00	0.00	0.00	0.00	0.00	0.00	0.00	0.00	0.00	150840955	164510559	335445027	238912540	117753259	144175379	158718197	340860586	259269992	148702536	2059189030	0
172025	SAO SALVADOR DO TOCANTINS	TO	NORTE	2012	0	0	0	0	0	1	2	1	0	1	5	285	334	481	282	147	284	316	457	295	116	2997	0.00	0.00	0.00	0.00	0.00	35.21	63.29	21.88	0.00	86.21	16.68	150840955	164510559	335445027	238912540	117753259	144175379	158718197	340860586	259269992	148702536	2059189030	0
172030	SAO SEBASTIAO DO TOCANTINS	TO	NORTE	2012	0	0	0	0	0	0	0	0	0	0	0	499	518	701	408	190	476	463	652	390	176	4473	0.00	0.00	0.00	0.00	0.00	0.00	0.00	0.00	0.00	0.00	0.00	150840955	164510559	335445027	238912540	117753259	144175379	158718197	340860586	259269992	148702536	2059189030	0
172049	SAO VALERIO	TO	NORTE	2012	0	0	0	0	0	0	0	0	0	0	0	422	419	605	476	316	360	411	595	477	277	4358	0.00	0.00	0.00	0.00	0.00	0.00	0.00	0.00	0.00	0.00	0.00	150840955	164510559	335445027	238912540	117753259	144175379	158718197	340860586	259269992	148702536	2059189030	0
172065	SILVANOPOLIS	TO	NORTE	2012	0	0	2	2	3	1	0	0	2	0	10	479	523	768	540	414	457	476	730	512	329	5228	0.00	0.00	26.04	37.04	72.46	21.88	0.00	0.00	39.06	0.00	19.13	150840955	164510559	335445027	238912540	117753259	144175379	158718197	340860586	259269992	148702536	2059189030	0
172080	SITIO NOVO DO TOCANTINS	TO	NORTE	2012	0	0	0	0	0	0	0	0	0	0	0	907	966	1478	833	511	898	896	1415	855	500	9259	0.00	0.00	0.00	0.00	0.00	0.00	0.00	0.00	0.00	0.00	0.00	150840955	164510559	335445027	238912540	117753259	144175379	158718197	340860586	259269992	148702536	2059189030	0
172085	SUCUPIRA	TO	NORTE	2012	0	0	0	0	0	0	0	0	0	0	0	170	177	273	185	119	158	180	298	172	90	1822	0.00	0.00	0.00	0.00	0.00	0.00	0.00	0.00	0.00	0.00	0.00	150840955	164510559	335445027	238912540	117753259	144175379	158718197	340860586	259269992	148702536	2059189030	0
172090	TAGUATINGA	TO	NORTE	2012	0	1	0	1	0	0	0	1	1	1	5	1432	1633	2601	1640	884	1284	1468	2375	1497	860	15674	0.00	6.12	0.00	6.10	0.00	0.00	0.00	4.21	6.68	11.63	3.19	150840955	164510559	335445027	238912540	117753259	144175379	158718197	340860586	259269992	148702536	2059189030	0
172093	TAIPAS DO TOCANTINS	TO	NORTE	2012	0	0	0	0	0	0	0	1	0	0	1	207	229	318	197	101	191	210	282	179	110	2024	0.00	0.00	0.00	0.00	0.00	0.00	0.00	35.46	0.00	0.00	4.94	150840955	164510559	335445027	238912540	117753259	144175379	158718197	340860586	259269992	148702536	2059189030	0
172097	TALISMA	TO	NORTE	2012	0	1	2	2	0	0	0	1	2	1	9	233	248	434	328	151	196	250	430	287	100	2657	0.00	40.32	46.08	60.98	0.00	0.00	0.00	23.26	69.69	100.00	33.87	150840955	164510559	335445027	238912540	117753259	144175379	158718197	340860586	259269992	148702536	2059189030	0
172100	PALMAS	TO	NORTE	2012	12	7	28	6	2	11	13	18	4	2	103	22127	23871	48061	22310	6064	21263	24450	51624	22560	6043	248373	5.42	2.93	5.83	2.69	3.30	5.17	5.32	3.49	1.77	3.31	4.15	150840955	164510559	335445027	238912540	117753259	144175379	158718197	340860586	259269992	148702536	2059189030	81805
172110	TOCANTINIA	TO	NORTE	2012	0	0	0	0	0	0	0	1	0	0	1	912	865	1014	560	277	875	767	960	530	273	7033	0.00	0.00	0.00	0.00	0.00	0.00	0.00	10.42	0.00	0.00	1.42	150840955	164510559	335445027	238912540	117753259	144175379	158718197	340860586	259269992	148702536	2059189030	0
172120	TOCANTINOPOLIS	TO	NORTE	2012	0	0	2	0	0	0	0	1	0	2	5	2275	2397	3693	1980	1080	2188	2263	3730	2209	1234	23049	0.00	0.00	5.42	0.00	0.00	0.00	0.00	2.68	0.00	16.21	2.17	150840955	164510559	335445027	238912540	117753259	144175379	158718197	340860586	259269992	148702536	2059189030	0
172125	TUPIRAMA	TO	NORTE	2012	0	0	1	0	0	0	0	0	0	0	1	159	176	285	181	87	144	155	249	173	64	1673	0.00	0.00	35.09	0.00	0.00	0.00	0.00	0.00	0.00	0.00	5.98	150840955	164510559	335445027	238912540	117753259	144175379	158718197	340860586	259269992	148702536	2059189030	0
172130	TUPIRATINS	TO	NORTE	2012	0	0	0	0	0	0	0	0	0	0	0	210	221	306	288	153	188	239	311	234	114	2264	0.00	0.00	0.00	0.00	0.00	0.00	0.00	0.00	0.00	0.00	0.00	150840955	164510559	335445027	238912540	117753259	144175379	158718197	340860586	259269992	148702536	2059189030	0
172208	WANDERLANDIA	TO	NORTE	2012	1	1	1	0	0	1	1	0	0	0	5	1024	1133	1901	1098	658	989	1060	1851	1068	541	11323	9.77	8.83	5.26	0.00	0.00	10.11	9.43	0.00	0.00	0.00	4.42	150840955	164510559	335445027	238912540	117753259	144175379	158718197	340860586	259269992	148702536	2059189030	147306
172210	XAMBIOA	TO	NORTE	2012	0	0	0	0	0	0	0	0	0	0	0	1106	1211	1986	1135	587	977	1126	1834	1152	572	11686	0.00	0.00	0.00	0.00	0.00	0.00	0.00	0.00	0.00	0.00	0.00	150840955	164510559	335445027	238912540	117753259	144175379	158718197	340860586	259269992	148702536	2059189030	0
210005	ACAILANDIA	MA	NORDESTE	2012	0	0	2	0	0	0	0	0	0	0	2	10997	11291	18432	9378	3760	10456	11130	18921	9508	3835	107708	0.00	0.00	1.09	0.00	0.00	0.00	0.00	0.00	0.00	0.00	0.19	150840955	164510559	335445027	238912540	117753259	144175379	158718197	340860586	259269992	148702536	2059189030	0
210010	AFONSO CUNHA	MA	NORDESTE	2012	0	2	1	1	0	0	1	0	0	0	5	778	730	888	478	220	756	708	910	454	225	6147	0.00	27.40	11.26	20.92	0.00	0.00	14.12	0.00	0.00	0.00	8.13	150840955	164510559	335445027	238912540	117753259	144175379	158718197	340860586	259269992	148702536	2059189030	0
210015	AGUA DOCE DO MARANHAO	MA	NORDESTE	2012	0	0	0	0	0	0	0	0	0	0	0	1295	1311	1928	1033	648	1188	1205	1867	948	579	12002	0.00	0.00	0.00	0.00	0.00	0.00	0.00	0.00	0.00	0.00	0.00	150840955	164510559	335445027	238912540	117753259	144175379	158718197	340860586	259269992	148702536	2059189030	0
210020	ALCANTARA	MA	NORDESTE	2012	0	0	0	1	0	0	0	0	0	0	1	2189	2188	3660	2080	1166	2164	2014	3443	2019	1076	21999	0.00	0.00	0.00	4.81	0.00	0.00	0.00	0.00	0.00	0.00	0.45	150840955	164510559	335445027	238912540	117753259	144175379	158718197	340860586	259269992	148702536	2059189030	0
210030	ALDEIAS ALTAS	MA	NORDESTE	2012	0	0	0	1	0	0	0	1	0	0	2	3168	2802	3918	1974	1030	2960	2584	3624	1924	967	24951	0.00	0.00	0.00	5.07	0.00	0.00	0.00	2.76	0.00	0.00	0.80	150840955	164510559	335445027	238912540	117753259	144175379	158718197	340860586	259269992	148702536	2059189030	0
210040	ALTAMIRA DO MARANHAO	MA	NORDESTE	2012	0	0	0	0	0	0	0	0	0	0	0	747	836	1196	701	334	719	824	1226	735	379	7697	0.00	0.00	0.00	0.00	0.00	0.00	0.00	0.00	0.00	0.00	0.00	150840955	164510559	335445027	238912540	117753259	144175379	158718197	340860586	259269992	148702536	2059189030	0
210043	ALTO ALEGRE DO MARANHAO	MA	NORDESTE	2012	0	0	0	0	0	0	0	0	0	0	0	2932	2860	4156	2115	1035	2696	2653	4365	2255	1091	26158	0.00	0.00	0.00	0.00	0.00	0.00	0.00	0.00	0.00	0.00	0.00	150840955	164510559	335445027	238912540	117753259	144175379	158718197	340860586	259269992	148702536	2059189030	0
210047	ALTO ALEGRE DO PINDARE	MA	NORDESTE	2012	0	0	0	0	0	0	0	0	0	0	0	3777	3804	4833	2375	1520	3473	3456	4656	2405	1450	31749	0.00	0.00	0.00	0.00	0.00	0.00	0.00	0.00	0.00	0.00	0.00	150840955	164510559	335445027	238912540	117753259	144175379	158718197	340860586	259269992	148702536	2059189030	0
210050	ALTO PARNAIBA	MA	NORDESTE	2012	0	0	0	0	0	0	0	1	0	0	1	1150	1204	1716	1034	511	1185	1210	1526	973	529	11038	0.00	0.00	0.00	0.00	0.00	0.00	0.00	6.55	0.00	0.00	0.91	150840955	164510559	335445027	238912540	117753259	144175379	158718197	340860586	259269992	148702536	2059189030	0
210055	AMAPA DO MARANHAO	MA	NORDESTE	2012	0	0	0	0	0	0	0	0	0	0	0	804	824	1015	492	263	778	766	1007	484	227	6660	0.00	0.00	0.00	0.00	0.00	0.00	0.00	0.00	0.00	0.00	0.00	150840955	164510559	335445027	238912540	117753259	144175379	158718197	340860586	259269992	148702536	2059189030	0
210060	AMARANTE DO MARANHAO	MA	NORDESTE	2012	0	0	0	0	0	0	0	0	0	0	0	5107	4556	6007	3058	1747	4871	4128	5568	2846	1485	39373	0.00	0.00	0.00	0.00	0.00	0.00	0.00	0.00	0.00	0.00	0.00	150840955	164510559	335445027	238912540	117753259	144175379	158718197	340860586	259269992	148702536	2059189030	0
210070	ANAJATUBA	MA	NORDESTE	2012	0	0	0	0	0	0	0	0	0	0	0	2409	2595	4314	2315	1396	2289	2498	4105	2214	1367	25502	0.00	0.00	0.00	0.00	0.00	0.00	0.00	0.00	0.00	0.00	0.00	150840955	164510559	335445027	238912540	117753259	144175379	158718197	340860586	259269992	148702536	2059189030	0
210080	ANAPURUS	MA	NORDESTE	2012	0	1	0	0	0	0	0	0	0	2	3	1638	1600	2354	1169	567	1580	1589	2353	1144	597	14591	0.00	6.25	0.00	0.00	0.00	0.00	0.00	0.00	0.00	33.50	2.06	150840955	164510559	335445027	238912540	117753259	144175379	158718197	340860586	259269992	148702536	2059189030	0
210083	APICUM-ACU	MA	NORDESTE	2012	0	0	1	0	0	1	1	0	1	1	5	1664	1939	2810	1323	637	1543	1762	2507	1246	595	16026	0.00	0.00	3.56	0.00	0.00	6.48	5.68	0.00	8.03	16.81	3.12	150840955	164510559	335445027	238912540	117753259	144175379	158718197	340860586	259269992	148702536	2059189030	0
210087	ARAGUANA	MA	NORDESTE	2012	0	0	0	0	0	0	0	0	0	0	0	1692	1569	2399	1132	586	1618	1547	2419	1064	517	14543	0.00	0.00	0.00	0.00	0.00	0.00	0.00	0.00	0.00	0.00	0.00	150840955	164510559	335445027	238912540	117753259	144175379	158718197	340860586	259269992	148702536	2059189030	0
210090	ARAIOSES	MA	NORDESTE	2012	2	2	2	0	1	1	2	1	0	0	11	4719	4866	7148	3785	2254	4384	4464	6713	3482	2307	44122	4.24	4.11	2.80	0.00	4.44	2.28	4.48	1.49	0.00	0.00	2.49	150840955	164510559	335445027	238912540	117753259	144175379	158718197	340860586	259269992	148702536	2059189030	63929
210095	ARAME	MA	NORDESTE	2012	0	0	2	0	0	0	0	0	0	0	2	4118	3895	5150	2414	1219	3823	3582	4753	2196	1112	32262	0.00	0.00	3.88	0.00	0.00	0.00	0.00	0.00	0.00	0.00	0.62	150840955	164510559	335445027	238912540	117753259	144175379	158718197	340860586	259269992	148702536	2059189030	0
210100	ARARI	MA	NORDESTE	2012	0	0	0	0	0	0	0	0	0	0	0	2835	3061	4785	2608	1355	2684	2945	4880	2660	1451	29264	0.00	0.00	0.00	0.00	0.00	0.00	0.00	0.00	0.00	0.00	0.00	150840955	164510559	335445027	238912540	117753259	144175379	158718197	340860586	259269992	148702536	2059189030	0
210110	AXIXA	MA	NORDESTE	2012	0	0	0	0	0	0	0	0	0	0	0	1228	1315	1954	930	550	1152	1169	1883	950	629	11760	0.00	0.00	0.00	0.00	0.00	0.00	0.00	0.00	0.00	0.00	0.00	150840955	164510559	335445027	238912540	117753259	144175379	158718197	340860586	259269992	148702536	2059189030	0
210120	BACABAL	MA	NORDESTE	2012	0	0	0	0	0	0	0	0	0	0	0	9816	9951	15978	8532	4449	9744	10190	17572	10264	5813	102309	0.00	0.00	0.00	0.00	0.00	0.00	0.00	0.00	0.00	0.00	0.00	150840955	164510559	335445027	238912540	117753259	144175379	158718197	340860586	259269992	148702536	2059189030	0
210125	BACABEIRA	MA	NORDESTE	2012	0	0	1	0	0	0	0	0	0	0	1	1628	1682	2712	1214	599	1624	1647	2729	1240	598	15673	0.00	0.00	3.69	0.00	0.00	0.00	0.00	0.00	0.00	0.00	0.64	150840955	164510559	335445027	238912540	117753259	144175379	158718197	340860586	259269992	148702536	2059189030	0
210130	BACURI	MA	NORDESTE	2012	0	0	0	0	0	0	0	0	0	0	0	1801	2150	2938	1396	896	1680	1974	2713	1554	970	18072	0.00	0.00	0.00	0.00	0.00	0.00	0.00	0.00	0.00	0.00	0.00	150840955	164510559	335445027	238912540	117753259	144175379	158718197	340860586	259269992	148702536	2059189030	0
210135	BACURITUBA	MA	NORDESTE	2012	0	0	0	0	0	0	0	0	0	0	0	532	551	863	509	358	520	519	827	445	337	5461	0.00	0.00	0.00	0.00	0.00	0.00	0.00	0.00	0.00	0.00	0.00	150840955	164510559	335445027	238912540	117753259	144175379	158718197	340860586	259269992	148702536	2059189030	0
210140	BALSAS	MA	NORDESTE	2012	0	1	3	2	1	0	0	0	1	0	8	8979	9574	15360	7168	2543	8942	9541	15531	6990	2953	87581	0.00	1.04	1.95	2.79	3.93	0.00	0.00	0.00	1.43	0.00	0.91	150840955	164510559	335445027	238912540	117753259	144175379	158718197	340860586	259269992	148702536	2059189030	0
210150	BARAO DE GRAJAU	MA	NORDESTE	2012	1	0	0	0	0	0	0	0	0	0	1	1518	1806	3116	1714	872	1421	1715	3064	1793	1069	18088	6.59	0.00	0.00	0.00	0.00	0.00	0.00	0.00	0.00	0.00	0.55	150840955	164510559	335445027	238912540	117753259	144175379	158718197	340860586	259269992	148702536	2059189030	99368
210160	BARRA DO CORDA	MA	NORDESTE	2012	0	1	2	1	0	0	0	0	0	0	4	8826	9226	13072	7293	4323	8527	8915	13260	7409	4354	85205	0.00	1.08	1.53	1.37	0.00	0.00	0.00	0.00	0.00	0.00	0.47	150840955	164510559	335445027	238912540	117753259	144175379	158718197	340860586	259269992	148702536	2059189030	0
210170	BARREIRINHAS	MA	NORDESTE	2012	0	0	0	0	0	0	0	0	0	0	0	7357	6664	9037	4295	2077	6921	6386	8945	3956	2065	57703	0.00	0.00	0.00	0.00	0.00	0.00	0.00	0.00	0.00	0.00	0.00	150840955	164510559	335445027	238912540	117753259	144175379	158718197	340860586	259269992	148702536	2059189030	0
210173	BELAGUA	MA	NORDESTE	2012	0	0	0	0	0	0	0	0	0	0	0	1047	903	1023	490	224	977	869	909	417	195	7054	0.00	0.00	0.00	0.00	0.00	0.00	0.00	0.00	0.00	0.00	0.00	150840955	164510559	335445027	238912540	117753259	144175379	158718197	340860586	259269992	148702536	2059189030	0
210177	BELA VISTA DO MARANHAO	MA	NORDESTE	2012	0	0	0	0	0	0	0	0	0	0	0	1161	1182	1701	820	502	1127	1145	1690	869	523	10720	0.00	0.00	0.00	0.00	0.00	0.00	0.00	0.00	0.00	0.00	0.00	150840955	164510559	335445027	238912540	117753259	144175379	158718197	340860586	259269992	148702536	2059189030	0
210180	BENEDITO LEITE	MA	NORDESTE	2012	0	1	2	1	0	0	0	0	0	0	4	489	625	831	642	334	471	479	772	595	356	5594	0.00	16.00	24.07	15.58	0.00	0.00	0.00	0.00	0.00	0.00	7.15	150840955	164510559	335445027	238912540	117753259	144175379	158718197	340860586	259269992	148702536	2059189030	0
210190	BEQUIMAO	MA	NORDESTE	2012	0	1	0	0	0	0	0	0	0	0	1	1950	2071	3389	1981	1318	1874	1980	3234	2013	1334	21144	0.00	4.83	0.00	0.00	0.00	0.00	0.00	0.00	0.00	0.00	0.47	150840955	164510559	335445027	238912540	117753259	144175379	158718197	340860586	259269992	148702536	2059189030	0
210193	BERNARDO DO MEARIM	MA	NORDESTE	2012	0	0	0	0	0	0	0	0	0	0	0	552	531	906	565	313	542	581	962	535	344	5831	0.00	0.00	0.00	0.00	0.00	0.00	0.00	0.00	0.00	0.00	0.00	150840955	164510559	335445027	238912540	117753259	144175379	158718197	340860586	259269992	148702536	2059189030	0
210197	BOA VISTA DO GURUPI	MA	NORDESTE	2012	0	0	0	0	0	0	0	0	0	0	0	975	928	1057	553	273	920	887	1121	524	239	7477	0.00	0.00	0.00	0.00	0.00	0.00	0.00	0.00	0.00	0.00	0.00	150840955	164510559	335445027	238912540	117753259	144175379	158718197	340860586	259269992	148702536	2059189030	0
210200	BOM JARDIM	MA	NORDESTE	2012	0	0	0	0	0	0	0	0	0	0	0	4728	4555	6009	3256	1879	4434	4318	6011	3259	1837	40286	0.00	0.00	0.00	0.00	0.00	0.00	0.00	0.00	0.00	0.00	0.00	150840955	164510559	335445027	238912540	117753259	144175379	158718197	340860586	259269992	148702536	2059189030	0
210203	BOM JESUS DAS SELVAS	MA	NORDESTE	2012	0	0	0	0	0	0	0	0	0	0	0	3555	3435	5466	2311	1019	3540	3297	4861	2024	741	30249	0.00	0.00	0.00	0.00	0.00	0.00	0.00	0.00	0.00	0.00	0.00	150840955	164510559	335445027	238912540	117753259	144175379	158718197	340860586	259269992	148702536	2059189030	0
210207	BOM LUGAR	MA	NORDESTE	2012	0	0	0	0	0	0	0	0	0	0	0	1654	1576	2648	1259	621	1560	1515	2597	1249	611	15290	0.00	0.00	0.00	0.00	0.00	0.00	0.00	0.00	0.00	0.00	0.00	150840955	164510559	335445027	238912540	117753259	144175379	158718197	340860586	259269992	148702536	2059189030	0
210210	BREJO	MA	NORDESTE	2012	0	0	0	0	0	0	0	1	1	1	3	4054	3587	5515	2733	1597	3829	3440	5255	2833	1773	34616	0.00	0.00	0.00	0.00	0.00	0.00	0.00	1.90	3.53	5.64	0.87	150840955	164510559	335445027	238912540	117753259	144175379	158718197	340860586	259269992	148702536	2059189030	0
210215	BREJO DE AREIA	MA	NORDESTE	2012	0	0	0	0	0	0	0	0	0	0	0	1248	1340	1573	859	368	1205	1213	1501	797	315	10419	0.00	0.00	0.00	0.00	0.00	0.00	0.00	0.00	0.00	0.00	0.00	150840955	164510559	335445027	238912540	117753259	144175379	158718197	340860586	259269992	148702536	2059189030	0
210220	BURITI	MA	NORDESTE	2012	1	0	0	2	0	0	0	1	4	1	9	3416	3246	4090	2088	1230	3377	3108	3911	2135	1238	27839	2.93	0.00	0.00	9.58	0.00	0.00	0.00	2.56	18.74	8.08	3.23	150840955	164510559	335445027	238912540	117753259	144175379	158718197	340860586	259269992	148702536	2059189030	44157
210230	BURITI BRAVO	MA	NORDESTE	2012	3	5	6	4	1	1	1	4	1	3	29	2533	2507	3297	1992	1277	2448	2539	3391	2183	1329	23496	11.84	19.94	18.20	20.08	7.83	4.08	3.94	11.80	4.58	22.57	12.34	150840955	164510559	335445027	238912540	117753259	144175379	158718197	340860586	259269992	148702536	2059189030	178651
210232	BURITICUPU	MA	NORDESTE	2012	0	0	0	0	0	0	0	0	0	0	0	8478	8061	10672	4904	2411	8127	7865	10763	4731	1968	67980	0.00	0.00	0.00	0.00	0.00	0.00	0.00	0.00	0.00	0.00	0.00	150840955	164510559	335445027	238912540	117753259	144175379	158718197	340860586	259269992	148702536	2059189030	0
210235	BURITIRANA	MA	NORDESTE	2012	0	0	0	0	0	0	0	0	0	0	0	1669	1709	2311	1236	796	1633	1586	2212	1273	747	15172	0.00	0.00	0.00	0.00	0.00	0.00	0.00	0.00	0.00	0.00	0.00	150840955	164510559	335445027	238912540	117753259	144175379	158718197	340860586	259269992	148702536	2059189030	0
210237	CACHOEIRA GRANDE	MA	NORDESTE	2012	1	0	0	0	0	0	0	0	0	0	1	1191	1203	1336	669	367	1054	1067	1257	647	308	9099	8.40	0.00	0.00	0.00	0.00	0.00	0.00	0.00	0.00	0.00	1.10	150840955	164510559	335445027	238912540	117753259	144175379	158718197	340860586	259269992	148702536	2059189030	126651
210240	CAJAPIO	MA	NORDESTE	2012	0	0	0	0	0	0	0	0	0	0	0	1166	1138	1792	887	526	1191	1089	1753	835	523	10900	0.00	0.00	0.00	0.00	0.00	0.00	0.00	0.00	0.00	0.00	0.00	150840955	164510559	335445027	238912540	117753259	144175379	158718197	340860586	259269992	148702536	2059189030	0
210250	CAJARI	MA	NORDESTE	2012	0	0	0	0	0	0	0	0	0	0	0	2151	2273	3093	1472	775	2098	1960	2854	1439	763	18878	0.00	0.00	0.00	0.00	0.00	0.00	0.00	0.00	0.00	0.00	0.00	150840955	164510559	335445027	238912540	117753259	144175379	158718197	340860586	259269992	148702536	2059189030	0
210255	CAMPESTRE DO MARANHAO	MA	NORDESTE	2012	0	0	1	0	0	0	0	1	0	0	2	1468	1494	2322	1170	566	1367	1471	2306	1122	536	13822	0.00	0.00	4.31	0.00	0.00	0.00	0.00	4.34	0.00	0.00	1.45	150840955	164510559	335445027	238912540	117753259	144175379	158718197	340860586	259269992	148702536	2059189030	0
210260	CANDIDO MENDES	MA	NORDESTE	2012	0	0	0	0	0	0	0	0	0	0	0	2102	2226	3323	1642	850	2111	2048	2970	1451	754	19477	0.00	0.00	0.00	0.00	0.00	0.00	0.00	0.00	0.00	0.00	0.00	150840955	164510559	335445027	238912540	117753259	144175379	158718197	340860586	259269992	148702536	2059189030	0
210270	CANTANHEDE	MA	NORDESTE	2012	0	0	0	0	0	0	0	0	0	0	0	2265	2410	3329	1703	857	2104	2422	3407	1802	844	21143	0.00	0.00	0.00	0.00	0.00	0.00	0.00	0.00	0.00	0.00	0.00	150840955	164510559	335445027	238912540	117753259	144175379	158718197	340860586	259269992	148702536	2059189030	0
210275	CAPINZAL DO NORTE	MA	NORDESTE	2012	0	0	0	0	0	0	0	0	0	0	0	1065	1079	1717	953	635	1056	1081	1637	1034	666	10923	0.00	0.00	0.00	0.00	0.00	0.00	0.00	0.00	0.00	0.00	0.00	150840955	164510559	335445027	238912540	117753259	144175379	158718197	340860586	259269992	148702536	2059189030	0
210280	CAROLINA	MA	NORDESTE	2012	0	0	0	0	1	0	0	0	0	0	1	2406	2606	3792	2282	1384	2209	2335	3512	2291	1462	24279	0.00	0.00	0.00	0.00	7.23	0.00	0.00	0.00	0.00	0.00	0.41	150840955	164510559	335445027	238912540	117753259	144175379	158718197	340860586	259269992	148702536	2059189030	0
210290	CARUTAPERA	MA	NORDESTE	2012	0	0	0	1	0	0	0	1	0	0	2	2593	2648	3853	1739	867	2427	2564	3578	1663	854	22786	0.00	0.00	0.00	5.75	0.00	0.00	0.00	2.79	0.00	0.00	0.88	150840955	164510559	335445027	238912540	117753259	144175379	158718197	340860586	259269992	148702536	2059189030	0
210300	CAXIAS	MA	NORDESTE	2012	1	0	6	2	2	0	2	5	2	0	20	15701	16113	24684	13460	7525	15361	15750	26323	15849	9589	160355	0.64	0.00	2.43	1.49	2.66	0.00	1.27	1.90	1.26	0.00	1.25	150840955	164510559	335445027	238912540	117753259	144175379	158718197	340860586	259269992	148702536	2059189030	9607
210310	CEDRAL	MA	NORDESTE	2012	0	2	1	1	1	0	0	1	1	0	7	1009	1086	1794	1056	557	906	953	1674	963	552	10550	0.00	18.42	5.57	9.47	17.95	0.00	0.00	5.97	10.38	0.00	6.64	150840955	164510559	335445027	238912540	117753259	144175379	158718197	340860586	259269992	148702536	2059189030	0
210312	CENTRAL DO MARANHAO	MA	NORDESTE	2012	0	0	0	0	0	0	0	1	0	0	1	986	960	1183	693	399	879	877	1188	639	396	8200	0.00	0.00	0.00	0.00	0.00	0.00	0.00	8.42	0.00	0.00	1.22	150840955	164510559	335445027	238912540	117753259	144175379	158718197	340860586	259269992	148702536	2059189030	0
210315	CENTRO DO GUILHERME	MA	NORDESTE	2012	0	0	0	0	0	0	0	0	0	0	0	1415	1438	2190	880	351	1336	1305	1932	840	290	11977	0.00	0.00	0.00	0.00	0.00	0.00	0.00	0.00	0.00	0.00	0.00	150840955	164510559	335445027	238912540	117753259	144175379	158718197	340860586	259269992	148702536	2059189030	0
210317	CENTRO NOVO DO MARANHAO	MA	NORDESTE	2012	0	0	0	0	0	0	0	1	0	0	1	2581	2468	3448	1558	570	2436	2230	3120	1209	468	20088	0.00	0.00	0.00	0.00	0.00	0.00	0.00	3.21	0.00	0.00	0.50	150840955	164510559	335445027	238912540	117753259	144175379	158718197	340860586	259269992	148702536	2059189030	0
210320	CHAPADINHA	MA	NORDESTE	2012	0	0	1	0	2	1	0	1	0	0	5	8447	8136	11675	5969	3236	8172	8116	12276	6414	3587	76028	0.00	0.00	0.86	0.00	6.18	1.22	0.00	0.81	0.00	0.00	0.66	150840955	164510559	335445027	238912540	117753259	144175379	158718197	340860586	259269992	148702536	2059189030	0
210325	CIDELANDIA	MA	NORDESTE	2012	0	0	0	0	0	0	0	0	0	0	0	1560	1513	2251	1196	695	1481	1400	2179	1235	631	14141	0.00	0.00	0.00	0.00	0.00	0.00	0.00	0.00	0.00	0.00	0.00	150840955	164510559	335445027	238912540	117753259	144175379	158718197	340860586	259269992	148702536	2059189030	0
210330	CODO	MA	NORDESTE	2012	2	1	2	1	1	0	0	1	3	2	13	12725	12415	17982	9657	5984	12507	12459	18803	11296	7228	121056	1.57	0.81	1.11	1.04	1.67	0.00	0.00	0.53	2.66	2.77	1.07	150840955	164510559	335445027	238912540	117753259	144175379	158718197	340860586	259269992	148702536	2059189030	23708
210340	COELHO NETO	MA	NORDESTE	2012	1	3	5	6	0	2	5	3	2	3	30	5384	5091	7030	4013	2085	5186	5081	7421	4461	2380	48132	1.86	5.89	7.11	14.95	0.00	3.86	9.84	4.04	4.48	12.61	6.23	150840955	164510559	335445027	238912540	117753259	144175379	158718197	340860586	259269992	148702536	2059189030	28017
210350	COLINAS	MA	NORDESTE	2012	0	1	0	0	0	0	0	0	0	0	1	4136	4520	6361	3265	1669	4043	4530	6285	3541	1890	40240	0.00	2.21	0.00	0.00	0.00	0.00	0.00	0.00	0.00	0.00	0.25	150840955	164510559	335445027	238912540	117753259	144175379	158718197	340860586	259269992	148702536	2059189030	0
210355	CONCEICAO DO LAGO-ACU	MA	NORDESTE	2012	0	0	0	0	0	0	0	0	0	0	0	1986	1811	2329	1099	566	1902	1660	2192	1074	478	15097	0.00	0.00	0.00	0.00	0.00	0.00	0.00	0.00	0.00	0.00	0.00	150840955	164510559	335445027	238912540	117753259	144175379	158718197	340860586	259269992	148702536	2059189030	0
210360	COROATA	MA	NORDESTE	2012	0	0	1	1	1	0	0	0	0	0	3	6840	6768	9568	5256	3042	6376	6461	9997	5891	3357	63556	0.00	0.00	1.05	1.90	3.29	0.00	0.00	0.00	0.00	0.00	0.47	150840955	164510559	335445027	238912540	117753259	144175379	158718197	340860586	259269992	148702536	2059189030	0
210370	CURURUPU	MA	NORDESTE	2012	0	0	1	0	0	0	0	0	0	0	1	3125	3449	5208	3184	1827	2979	3299	4950	3178	1976	33175	0.00	0.00	1.92	0.00	0.00	0.00	0.00	0.00	0.00	0.00	0.30	150840955	164510559	335445027	238912540	117753259	144175379	158718197	340860586	259269992	148702536	2059189030	0
210375	DAVINOPOLIS	MA	NORDESTE	2012	0	0	0	0	0	0	0	0	0	0	0	1336	1414	2048	967	635	1316	1407	1983	1086	664	12856	0.00	0.00	0.00	0.00	0.00	0.00	0.00	0.00	0.00	0.00	0.00	150840955	164510559	335445027	238912540	117753259	144175379	158718197	340860586	259269992	148702536	2059189030	0
210380	DOM PEDRO	MA	NORDESTE	2012	0	0	0	0	0	0	0	0	0	0	0	2205	2300	3589	2027	1061	2138	2352	3865	2282	1380	23199	0.00	0.00	0.00	0.00	0.00	0.00	0.00	0.00	0.00	0.00	0.00	150840955	164510559	335445027	238912540	117753259	144175379	158718197	340860586	259269992	148702536	2059189030	0
210390	DUQUE BACELAR	MA	NORDESTE	2012	1	3	1	2	0	0	2	2	3	1	15	1300	1274	1624	859	484	1250	1257	1611	870	456	10985	7.69	23.55	6.16	23.28	0.00	0.00	15.91	12.41	34.48	21.93	13.65	150840955	164510559	335445027	238912540	117753259	144175379	158718197	340860586	259269992	148702536	2059189030	116032
210400	ESPERANTINOPOLIS	MA	NORDESTE	2012	0	0	0	0	0	0	0	0	0	0	0	1818	1903	2734	1555	905	1767	1838	2880	1741	1056	18197	0.00	0.00	0.00	0.00	0.00	0.00	0.00	0.00	0.00	0.00	0.00	150840955	164510559	335445027	238912540	117753259	144175379	158718197	340860586	259269992	148702536	2059189030	0
210405	ESTREITO	MA	NORDESTE	2012	0	0	0	1	0	1	0	2	0	0	4	3755	3743	7741	3612	1420	3616	3642	6245	2887	1211	37872	0.00	0.00	0.00	2.77	0.00	2.77	0.00	3.20	0.00	0.00	1.06	150840955	164510559	335445027	238912540	117753259	144175379	158718197	340860586	259269992	148702536	2059189030	0
210407	FEIRA NOVA DO MARANHAO	MA	NORDESTE	2012	0	0	0	0	0	0	0	1	0	0	1	904	1001	1272	780	402	840	922	1113	695	377	8306	0.00	0.00	0.00	0.00	0.00	0.00	0.00	8.98	0.00	0.00	1.20	150840955	164510559	335445027	238912540	117753259	144175379	158718197	340860586	259269992	148702536	2059189030	0
210408	FERNANDO FALCAO	MA	NORDESTE	2012	0	0	0	1	0	0	0	0	0	0	1	1249	1195	1523	733	348	1184	1106	1374	630	314	9656	0.00	0.00	0.00	13.64	0.00	0.00	0.00	0.00	0.00	0.00	1.04	150840955	164510559	335445027	238912540	117753259	144175379	158718197	340860586	259269992	148702536	2059189030	0
210409	FORMOSA DA SERRA NEGRA	MA	NORDESTE	2012	0	0	0	1	0	0	0	0	2	0	3	1811	2227	3127	1515	666	1753	2075	2848	1245	635	17902	0.00	0.00	0.00	6.60	0.00	0.00	0.00	0.00	16.06	0.00	1.68	150840955	164510559	335445027	238912540	117753259	144175379	158718197	340860586	259269992	148702536	2059189030	0
210410	FORTALEZA DOS NOGUEIRAS	MA	NORDESTE	2012	0	0	0	0	0	0	0	0	0	0	0	1220	1473	2137	1094	542	1248	1355	1940	1002	511	12522	0.00	0.00	0.00	0.00	0.00	0.00	0.00	0.00	0.00	0.00	0.00	150840955	164510559	335445027	238912540	117753259	144175379	158718197	340860586	259269992	148702536	2059189030	0
210420	FORTUNA	MA	NORDESTE	2012	0	0	0	0	0	0	0	0	0	0	0	1989	1989	2526	1515	964	1822	1798	2463	1603	940	17609	0.00	0.00	0.00	0.00	0.00	0.00	0.00	0.00	0.00	0.00	0.00	150840955	164510559	335445027	238912540	117753259	144175379	158718197	340860586	259269992	148702536	2059189030	0
210430	GODOFREDO VIANA	MA	NORDESTE	2012	0	0	0	1	0	0	0	0	0	0	1	1055	1164	1980	1041	413	1084	1142	1756	849	325	10809	0.00	0.00	0.00	9.61	0.00	0.00	0.00	0.00	0.00	0.00	0.93	150840955	164510559	335445027	238912540	117753259	144175379	158718197	340860586	259269992	148702536	2059189030	0
210440	GONCALVES DIAS	MA	NORDESTE	2012	0	0	0	0	0	0	0	0	0	0	0	1761	1807	2718	1603	956	1775	1831	2659	1690	1066	17866	0.00	0.00	0.00	0.00	0.00	0.00	0.00	0.00	0.00	0.00	0.00	150840955	164510559	335445027	238912540	117753259	144175379	158718197	340860586	259269992	148702536	2059189030	0
210450	GOVERNADOR ARCHER	MA	NORDESTE	2012	0	0	0	0	0	0	0	0	0	0	0	1035	1089	1655	886	552	1060	1012	1633	981	615	10518	0.00	0.00	0.00	0.00	0.00	0.00	0.00	0.00	0.00	0.00	0.00	150840955	164510559	335445027	238912540	117753259	144175379	158718197	340860586	259269992	148702536	2059189030	0
210455	GOVERNADOR EDISON LOBAO	MA	NORDESTE	2012	0	0	0	0	0	0	0	0	0	0	0	1765	1812	2787	1441	759	1654	1675	2756	1403	672	16724	0.00	0.00	0.00	0.00	0.00	0.00	0.00	0.00	0.00	0.00	0.00	150840955	164510559	335445027	238912540	117753259	144175379	158718197	340860586	259269992	148702536	2059189030	0
210460	GOVERNADOR EUGENIO BARROS	MA	NORDESTE	2012	0	0	0	0	0	0	0	0	0	0	0	1514	1471	2118	1169	807	1469	1497	2124	1310	798	14277	0.00	0.00	0.00	0.00	0.00	0.00	0.00	0.00	0.00	0.00	0.00	150840955	164510559	335445027	238912540	117753259	144175379	158718197	340860586	259269992	148702536	2059189030	0
210462	GOVERNADOR LUIZ ROCHA	MA	NORDESTE	2012	0	0	2	2	0	0	1	1	2	0	8	777	869	1195	648	369	729	796	1141	667	378	7569	0.00	0.00	16.74	30.86	0.00	0.00	12.56	8.76	29.99	0.00	10.57	150840955	164510559	335445027	238912540	117753259	144175379	158718197	340860586	259269992	148702536	2059189030	0
210465	GOVERNADOR NEWTON BELLO	MA	NORDESTE	2012	0	0	0	0	0	0	0	0	0	0	0	1206	1132	1648	810	425	1188	1211	1578	767	426	10391	0.00	0.00	0.00	0.00	0.00	0.00	0.00	0.00	0.00	0.00	0.00	150840955	164510559	335445027	238912540	117753259	144175379	158718197	340860586	259269992	148702536	2059189030	0
210467	GOVERNADOR NUNES FREIRE	MA	NORDESTE	2012	0	0	0	0	0	0	0	0	0	0	0	3201	3089	3918	1864	954	2960	3008	4001	1967	881	25843	0.00	0.00	0.00	0.00	0.00	0.00	0.00	0.00	0.00	0.00	0.00	150840955	164510559	335445027	238912540	117753259	144175379	158718197	340860586	259269992	148702536	2059189030	0
210470	GRACA ARANHA	MA	NORDESTE	2012	0	1	0	0	0	0	0	0	0	0	1	555	615	996	584	337	569	607	965	611	427	6266	0.00	16.26	0.00	0.00	0.00	0.00	0.00	0.00	0.00	0.00	1.60	150840955	164510559	335445027	238912540	117753259	144175379	158718197	340860586	259269992	148702536	2059189030	0
210480	GRAJAU	MA	NORDESTE	2012	0	0	6	6	0	0	3	6	2	0	23	7548	7473	10671	4987	2476	7320	7090	10173	4815	2394	64947	0.00	0.00	5.62	12.03	0.00	0.00	4.23	5.90	4.15	0.00	3.54	150840955	164510559	335445027	238912540	117753259	144175379	158718197	340860586	259269992	148702536	2059189030	0
210490	GUIMARAES	MA	NORDESTE	2012	0	0	0	0	0	0	0	0	0	0	0	1119	1209	1911	1154	800	1068	1167	1881	1174	775	12258	0.00	0.00	0.00	0.00	0.00	0.00	0.00	0.00	0.00	0.00	0.00	150840955	164510559	335445027	238912540	117753259	144175379	158718197	340860586	259269992	148702536	2059189030	0
210500	HUMBERTO DE CAMPOS	MA	NORDESTE	2012	0	0	1	0	0	0	0	0	0	0	1	3600	3367	4068	2040	1135	3452	3087	3636	1794	1031	27210	0.00	0.00	2.46	0.00	0.00	0.00	0.00	0.00	0.00	0.00	0.37	150840955	164510559	335445027	238912540	117753259	144175379	158718197	340860586	259269992	148702536	2059189030	0
210510	ICATU	MA	NORDESTE	2012	0	0	0	0	0	0	0	0	0	0	0	2982	3193	4126	2061	1137	2918	2941	3670	1830	1157	26015	0.00	0.00	0.00	0.00	0.00	0.00	0.00	0.00	0.00	0.00	0.00	150840955	164510559	335445027	238912540	117753259	144175379	158718197	340860586	259269992	148702536	2059189030	0
210515	IGARAPE DO MEIO	MA	NORDESTE	2012	0	0	0	0	0	0	0	0	0	0	0	1621	1477	2034	952	538	1472	1404	2074	1007	561	13140	0.00	0.00	0.00	0.00	0.00	0.00	0.00	0.00	0.00	0.00	0.00	150840955	164510559	335445027	238912540	117753259	144175379	158718197	340860586	259269992	148702536	2059189030	0
210520	IGARAPE GRANDE	MA	NORDESTE	2012	0	0	0	0	0	0	0	0	0	0	0	971	1011	1785	993	551	1009	1047	1711	1090	684	10852	0.00	0.00	0.00	0.00	0.00	0.00	0.00	0.00	0.00	0.00	0.00	150840955	164510559	335445027	238912540	117753259	144175379	158718197	340860586	259269992	148702536	2059189030	0
210530	IMPERATRIZ	MA	NORDESTE	2012	0	0	0	0	0	0	0	2	0	1	3	21916	24294	43264	22907	9879	21150	24757	47418	26428	12078	254091	0.00	0.00	0.00	0.00	0.00	0.00	0.00	0.42	0.00	0.83	0.12	150840955	164510559	335445027	238912540	117753259	144175379	158718197	340860586	259269992	148702536	2059189030	0
210535	ITAIPAVA DO GRAJAU	MA	NORDESTE	2012	0	0	0	0	0	0	0	0	0	0	0	1824	1753	2349	1088	580	1746	1716	2168	1024	503	14751	0.00	0.00	0.00	0.00	0.00	0.00	0.00	0.00	0.00	0.00	0.00	150840955	164510559	335445027	238912540	117753259	144175379	158718197	340860586	259269992	148702536	2059189030	0
210540	ITAPECURU MIRIM	MA	NORDESTE	2012	0	0	1	1	0	0	0	2	1	0	5	6968	7003	10177	5265	2804	6659	6869	10354	5529	2928	64556	0.00	0.00	0.98	1.90	0.00	0.00	0.00	1.93	1.81	0.00	0.77	150840955	164510559	335445027	238912540	117753259	144175379	158718197	340860586	259269992	148702536	2059189030	0
210542	ITINGA DO MARANHAO	MA	NORDESTE	2012	0	0	0	0	0	0	0	0	0	0	0	2672	2789	3985	2351	1094	2527	2646	4147	2311	1006	25528	0.00	0.00	0.00	0.00	0.00	0.00	0.00	0.00	0.00	0.00	0.00	150840955	164510559	335445027	238912540	117753259	144175379	158718197	340860586	259269992	148702536	2059189030	0
210545	JATOBA	MA	NORDESTE	2012	0	0	0	0	0	0	0	0	0	0	0	1018	1000	1376	769	393	988	1011	1359	731	408	9053	0.00	0.00	0.00	0.00	0.00	0.00	0.00	0.00	0.00	0.00	0.00	150840955	164510559	335445027	238912540	117753259	144175379	158718197	340860586	259269992	148702536	2059189030	0
210547	JENIPAPO DOS VIEIRAS	MA	NORDESTE	2012	0	0	0	0	0	0	0	1	0	0	1	2073	1908	2644	1157	621	2026	1822	2409	1051	646	16357	0.00	0.00	0.00	0.00	0.00	0.00	0.00	4.15	0.00	0.00	0.61	150840955	164510559	335445027	238912540	117753259	144175379	158718197	340860586	259269992	148702536	2059189030	0
210550	JOAO LISBOA	MA	NORDESTE	2012	0	0	0	0	0	0	0	0	0	0	0	2416	2573	3877	1966	1164	2359	2539	3919	2178	1262	24253	0.00	0.00	0.00	0.00	0.00	0.00	0.00	0.00	0.00	0.00	0.00	150840955	164510559	335445027	238912540	117753259	144175379	158718197	340860586	259269992	148702536	2059189030	0
210560	JOSELANDIA	MA	NORDESTE	2012	0	0	0	0	0	0	0	0	0	0	0	1671	1683	2508	1381	830	1588	1703	2368	1392	828	15952	0.00	0.00	0.00	0.00	0.00	0.00	0.00	0.00	0.00	0.00	0.00	150840955	164510559	335445027	238912540	117753259	144175379	158718197	340860586	259269992	148702536	2059189030	0
210565	JUNCO DO MARANHAO	MA	NORDESTE	2012	0	0	0	0	0	0	0	0	0	0	0	525	563	761	391	208	515	585	725	383	205	4861	0.00	0.00	0.00	0.00	0.00	0.00	0.00	0.00	0.00	0.00	0.00	150840955	164510559	335445027	238912540	117753259	144175379	158718197	340860586	259269992	148702536	2059189030	0
210570	LAGO DA PEDRA	MA	NORDESTE	2012	0	0	0	0	0	0	0	0	0	0	0	4876	5367	7374	3911	2283	4650	5128	7592	4234	2401	47816	0.00	0.00	0.00	0.00	0.00	0.00	0.00	0.00	0.00	0.00	0.00	150840955	164510559	335445027	238912540	117753259	144175379	158718197	340860586	259269992	148702536	2059189030	0
210580	LAGO DO JUNCO	MA	NORDESTE	2012	0	0	0	0	0	0	0	0	0	0	0	1099	1187	1659	939	453	1094	1126	1627	945	496	10625	0.00	0.00	0.00	0.00	0.00	0.00	0.00	0.00	0.00	0.00	0.00	150840955	164510559	335445027	238912540	117753259	144175379	158718197	340860586	259269992	148702536	2059189030	0
210590	LAGO VERDE	MA	NORDESTE	2012	0	0	0	0	0	0	0	0	0	0	0	1850	1720	2420	1217	724	1833	1807	2341	1256	690	15858	0.00	0.00	0.00	0.00	0.00	0.00	0.00	0.00	0.00	0.00	0.00	150840955	164510559	335445027	238912540	117753259	144175379	158718197	340860586	259269992	148702536	2059189030	0
210592	LAGOA DO MATO	MA	NORDESTE	2012	0	0	0	0	0	0	0	0	0	0	0	1072	1206	1871	1024	526	1050	1152	1761	949	535	11146	0.00	0.00	0.00	0.00	0.00	0.00	0.00	0.00	0.00	0.00	0.00	150840955	164510559	335445027	238912540	117753259	144175379	158718197	340860586	259269992	148702536	2059189030	0
210594	LAGO DOS RODRIGUES	MA	NORDESTE	2012	0	0	0	0	0	0	0	0	0	0	0	867	955	1362	824	480	823	901	1352	881	541	8986	0.00	0.00	0.00	0.00	0.00	0.00	0.00	0.00	0.00	0.00	0.00	150840955	164510559	335445027	238912540	117753259	144175379	158718197	340860586	259269992	148702536	2059189030	0
210596	LAGOA GRANDE DO MARANHAO	MA	NORDESTE	2012	0	0	0	0	0	0	0	0	0	0	0	1378	1380	1663	877	408	1220	1217	1578	826	347	10894	0.00	0.00	0.00	0.00	0.00	0.00	0.00	0.00	0.00	0.00	0.00	150840955	164510559	335445027	238912540	117753259	144175379	158718197	340860586	259269992	148702536	2059189030	0
210598	LAJEADO NOVO	MA	NORDESTE	2012	0	0	0	0	0	0	0	0	0	0	0	745	736	1169	722	386	668	748	1062	626	321	7183	0.00	0.00	0.00	0.00	0.00	0.00	0.00	0.00	0.00	0.00	0.00	150840955	164510559	335445027	238912540	117753259	144175379	158718197	340860586	259269992	148702536	2059189030	0
210600	LIMA CAMPOS	MA	NORDESTE	2012	0	0	0	0	0	0	0	0	0	0	0	1063	1107	1789	1086	688	1064	1100	1784	1280	755	11716	0.00	0.00	0.00	0.00	0.00	0.00	0.00	0.00	0.00	0.00	0.00	150840955	164510559	335445027	238912540	117753259	144175379	158718197	340860586	259269992	148702536	2059189030	0
210610	LORETO	MA	NORDESTE	2012	0	0	0	0	0	0	0	0	0	0	0	1122	1318	1994	1083	533	1082	1290	1738	1021	573	11754	0.00	0.00	0.00	0.00	0.00	0.00	0.00	0.00	0.00	0.00	0.00	150840955	164510559	335445027	238912540	117753259	144175379	158718197	340860586	259269992	148702536	2059189030	0
210620	LUIS DOMINGUES	MA	NORDESTE	2012	0	0	0	0	0	0	0	0	0	0	0	721	761	1134	592	294	667	681	1073	511	285	6719	0.00	0.00	0.00	0.00	0.00	0.00	0.00	0.00	0.00	0.00	0.00	150840955	164510559	335445027	238912540	117753259	144175379	158718197	340860586	259269992	148702536	2059189030	0
210630	MAGALHAES DE ALMEIDA	MA	NORDESTE	2012	0	0	2	0	0	1	0	0	1	0	4	1864	1957	3102	1560	891	1756	1936	3009	1501	827	18403	0.00	0.00	6.45	0.00	0.00	5.69	0.00	0.00	6.66	0.00	2.17	150840955	164510559	335445027	238912540	117753259	144175379	158718197	340860586	259269992	148702536	2059189030	0
210632	MARACACUME	MA	NORDESTE	2012	0	0	0	0	0	0	0	0	0	0	0	2405	2267	3006	1473	856	2314	2261	3136	1549	791	20058	0.00	0.00	0.00	0.00	0.00	0.00	0.00	0.00	0.00	0.00	0.00	150840955	164510559	335445027	238912540	117753259	144175379	158718197	340860586	259269992	148702536	2059189030	0
210635	MARAJA DO SENA	MA	NORDESTE	2012	0	0	0	0	0	0	0	0	0	0	0	1071	1070	1307	656	221	925	878	1122	530	136	7916	0.00	0.00	0.00	0.00	0.00	0.00	0.00	0.00	0.00	0.00	0.00	150840955	164510559	335445027	238912540	117753259	144175379	158718197	340860586	259269992	148702536	2059189030	0
210637	MARANHAOZINHO	MA	NORDESTE	2012	0	0	0	0	0	0	0	0	0	0	0	1349	1618	2611	1304	484	1274	1548	2517	1322	505	14532	0.00	0.00	0.00	0.00	0.00	0.00	0.00	0.00	0.00	0.00	0.00	150840955	164510559	335445027	238912540	117753259	144175379	158718197	340860586	259269992	148702536	2059189030	0
210640	MATA ROMA	MA	NORDESTE	2012	0	0	0	0	0	0	0	2	0	0	2	1839	1696	2476	1203	693	1842	1729	2453	1225	637	15793	0.00	0.00	0.00	0.00	0.00	0.00	0.00	8.15	0.00	0.00	1.27	150840955	164510559	335445027	238912540	117753259	144175379	158718197	340860586	259269992	148702536	2059189030	0
210650	MATINHA	MA	NORDESTE	2012	0	0	0	0	0	0	0	0	0	0	0	2249	2390	3683	1967	1041	2260	2213	3631	2025	1128	22587	0.00	0.00	0.00	0.00	0.00	0.00	0.00	0.00	0.00	0.00	0.00	150840955	164510559	335445027	238912540	117753259	144175379	158718197	340860586	259269992	148702536	2059189030	0
210660	MATOES	MA	NORDESTE	2012	0	0	0	0	0	0	0	0	0	0	0	3816	3541	4737	2652	1661	3674	3473	4715	2721	1662	32652	0.00	0.00	0.00	0.00	0.00	0.00	0.00	0.00	0.00	0.00	0.00	150840955	164510559	335445027	238912540	117753259	144175379	158718197	340860586	259269992	148702536	2059189030	0
210663	MATOES DO NORTE	MA	NORDESTE	2012	0	0	0	0	0	0	0	0	0	0	0	1561	1780	2613	1221	567	1461	1510	2350	1152	508	14723	0.00	0.00	0.00	0.00	0.00	0.00	0.00	0.00	0.00	0.00	0.00	150840955	164510559	335445027	238912540	117753259	144175379	158718197	340860586	259269992	148702536	2059189030	0
210667	MILAGRES DO MARANHAO	MA	NORDESTE	2012	0	0	0	2	0	0	0	2	0	0	4	1063	920	1311	632	356	972	951	1189	592	343	8329	0.00	0.00	0.00	31.65	0.00	0.00	0.00	16.82	0.00	0.00	4.80	150840955	164510559	335445027	238912540	117753259	144175379	158718197	340860586	259269992	148702536	2059189030	0
210670	MIRADOR	MA	NORDESTE	2012	0	1	0	0	0	0	0	0	2	1	4	2201	2473	3289	1793	953	2157	2381	2925	1767	971	20910	0.00	4.04	0.00	0.00	0.00	0.00	0.00	0.00	11.32	10.30	1.91	150840955	164510559	335445027	238912540	117753259	144175379	158718197	340860586	259269992	148702536	2059189030	0
210675	MIRANDA DO NORTE	MA	NORDESTE	2012	0	0	0	0	0	0	0	0	0	0	0	2276	2483	4558	2029	1071	2330	2765	4977	2240	1036	25765	0.00	0.00	0.00	0.00	0.00	0.00	0.00	0.00	0.00	0.00	0.00	150840955	164510559	335445027	238912540	117753259	144175379	158718197	340860586	259269992	148702536	2059189030	0
210680	MIRINZAL	MA	NORDESTE	2012	0	0	0	1	0	0	0	0	0	1	2	1496	1583	2277	1350	766	1406	1475	2313	1236	719	14621	0.00	0.00	0.00	7.41	0.00	0.00	0.00	0.00	0.00	13.91	1.37	150840955	164510559	335445027	238912540	117753259	144175379	158718197	340860586	259269992	148702536	2059189030	0
210690	MONCAO	MA	NORDESTE	2012	0	1	0	0	0	0	0	0	0	0	1	3798	3884	4758	2423	1296	3681	3541	4683	2518	1248	31830	0.00	2.57	0.00	0.00	0.00	0.00	0.00	0.00	0.00	0.00	0.31	150840955	164510559	335445027	238912540	117753259	144175379	158718197	340860586	259269992	148702536	2059189030	0
210700	MONTES ALTOS	MA	NORDESTE	2012	0	0	0	0	0	0	0	0	0	0	0	995	1048	1440	895	545	916	957	1421	825	458	9500	0.00	0.00	0.00	0.00	0.00	0.00	0.00	0.00	0.00	0.00	0.00	150840955	164510559	335445027	238912540	117753259	144175379	158718197	340860586	259269992	148702536	2059189030	0
210710	MORROS	MA	NORDESTE	2012	0	1	2	0	0	0	0	0	0	0	3	2189	2377	2782	1351	768	2074	2219	2696	1298	706	18460	0.00	4.21	7.19	0.00	0.00	0.00	0.00	0.00	0.00	0.00	1.63	150840955	164510559	335445027	238912540	117753259	144175379	158718197	340860586	259269992	148702536	2059189030	0
210720	NINA RODRIGUES	MA	NORDESTE	2012	0	0	0	0	0	0	0	1	0	0	1	1683	1683	1903	920	459	1573	1588	1968	925	438	13140	0.00	0.00	0.00	0.00	0.00	0.00	0.00	5.08	0.00	0.00	0.76	150840955	164510559	335445027	238912540	117753259	144175379	158718197	340860586	259269992	148702536	2059189030	0
210725	NOVA COLINAS	MA	NORDESTE	2012	0	0	0	0	0	0	0	0	0	0	0	563	623	788	445	267	541	534	700	396	225	5082	0.00	0.00	0.00	0.00	0.00	0.00	0.00	0.00	0.00	0.00	0.00	150840955	164510559	335445027	238912540	117753259	144175379	158718197	340860586	259269992	148702536	2059189030	0
210730	NOVA IORQUE	MA	NORDESTE	2012	0	0	0	0	0	0	0	0	0	0	0	464	485	707	433	287	421	459	639	466	323	4684	0.00	0.00	0.00	0.00	0.00	0.00	0.00	0.00	0.00	0.00	0.00	150840955	164510559	335445027	238912540	117753259	144175379	158718197	340860586	259269992	148702536	2059189030	0
210735	NOVA OLINDA DO MARANHAO	MA	NORDESTE	2012	0	0	0	0	0	0	0	0	0	0	0	2029	2256	3116	1612	895	2020	2132	3277	1631	899	19867	0.00	0.00	0.00	0.00	0.00	0.00	0.00	0.00	0.00	0.00	0.00	150840955	164510559	335445027	238912540	117753259	144175379	158718197	340860586	259269992	148702536	2059189030	0
210740	OLHO D'AGUA DAS CUNHAS	MA	NORDESTE	2012	0	0	0	0	0	0	0	0	0	0	0	1766	1907	3100	1703	928	1679	1951	3143	1844	1090	19111	0.00	0.00	0.00	0.00	0.00	0.00	0.00	0.00	0.00	0.00	0.00	150840955	164510559	335445027	238912540	117753259	144175379	158718197	340860586	259269992	148702536	2059189030	0
210745	OLINDA NOVA DO MARANHAO	MA	NORDESTE	2012	0	0	0	0	0	0	0	0	0	0	0	1492	1510	2396	1091	575	1364	1390	2185	1129	623	13755	0.00	0.00	0.00	0.00	0.00	0.00	0.00	0.00	0.00	0.00	0.00	150840955	164510559	335445027	238912540	117753259	144175379	158718197	340860586	259269992	148702536	2059189030	0
210750	PACO DO LUMIAR	MA	NORDESTE	2012	0	0	0	0	0	0	0	0	0	0	0	9416	10551	20191	10346	3402	9251	10605	22033	11522	4021	111338	0.00	0.00	0.00	0.00	0.00	0.00	0.00	0.00	0.00	0.00	0.00	150840955	164510559	335445027	238912540	117753259	144175379	158718197	340860586	259269992	148702536	2059189030	0
210760	PALMEIRANDIA	MA	NORDESTE	2012	0	0	0	0	0	0	0	0	0	0	0	1993	1997	3139	1629	879	1902	1851	3198	1713	1001	19302	0.00	0.00	0.00	0.00	0.00	0.00	0.00	0.00	0.00	0.00	0.00	150840955	164510559	335445027	238912540	117753259	144175379	158718197	340860586	259269992	148702536	2059189030	0
210770	PARAIBANO	MA	NORDESTE	2012	0	0	0	1	0	0	1	0	0	0	2	1813	2130	3266	1879	1089	1901	2196	3148	2049	1257	20728	0.00	0.00	0.00	5.32	0.00	0.00	4.55	0.00	0.00	0.00	0.96	150840955	164510559	335445027	238912540	117753259	144175379	158718197	340860586	259269992	148702536	2059189030	0
210780	PARNARAMA	MA	NORDESTE	2012	0	1	0	0	1	0	0	0	0	1	3	3713	3636	5216	2926	1754	3561	3514	5066	2997	1814	34197	0.00	2.75	0.00	0.00	5.70	0.00	0.00	0.00	0.00	5.51	0.88	150840955	164510559	335445027	238912540	117753259	144175379	158718197	340860586	259269992	148702536	2059189030	0
210790	PASSAGEM FRANCA	MA	NORDESTE	2012	0	0	2	0	1	0	1	1	1	2	8	1853	1922	2744	1569	891	1872	1899	2730	1698	1012	18190	0.00	0.00	7.29	0.00	11.22	0.00	5.27	3.66	5.89	19.76	4.40	150840955	164510559	335445027	238912540	117753259	144175379	158718197	340860586	259269992	148702536	2059189030	0
210800	PASTOS BONS	MA	NORDESTE	2012	0	1	0	1	0	0	1	0	1	0	4	1968	1980	2970	1611	953	1869	1879	2729	1707	1024	18690	0.00	5.05	0.00	6.21	0.00	0.00	5.32	0.00	5.86	0.00	2.14	150840955	164510559	335445027	238912540	117753259	144175379	158718197	340860586	259269992	148702536	2059189030	0
210805	PAULINO NEVES	MA	NORDESTE	2012	0	0	0	0	0	0	0	0	0	0	0	1958	1916	2236	1102	583	1831	1765	2135	1007	580	15113	0.00	0.00	0.00	0.00	0.00	0.00	0.00	0.00	0.00	0.00	0.00	150840955	164510559	335445027	238912540	117753259	144175379	158718197	340860586	259269992	148702536	2059189030	0
210810	PAULO RAMOS	MA	NORDESTE	2012	0	0	1	0	0	0	0	0	0	0	1	2348	2409	3232	1627	947	2219	2323	3116	1749	892	20862	0.00	0.00	3.09	0.00	0.00	0.00	0.00	0.00	0.00	0.00	0.48	150840955	164510559	335445027	238912540	117753259	144175379	158718197	340860586	259269992	148702536	2059189030	0
210820	PEDREIRAS	MA	NORDESTE	2012	0	0	0	0	0	0	0	0	0	0	0	3603	3643	6125	3456	1958	3569	3663	6782	4117	2579	39495	0.00	0.00	0.00	0.00	0.00	0.00	0.00	0.00	0.00	0.00	0.00	150840955	164510559	335445027	238912540	117753259	144175379	158718197	340860586	259269992	148702536	2059189030	0
210825	PEDRO DO ROSARIO	MA	NORDESTE	2012	0	0	0	0	0	0	0	0	0	0	0	3080	2815	3649	1754	992	2931	2440	3425	1751	834	23671	0.00	0.00	0.00	0.00	0.00	0.00	0.00	0.00	0.00	0.00	0.00	150840955	164510559	335445027	238912540	117753259	144175379	158718197	340860586	259269992	148702536	2059189030	0
210830	PENALVA	MA	NORDESTE	2012	0	0	0	0	0	0	0	0	0	0	0	4254	4470	5669	2659	1575	3942	4086	5484	2832	1665	36636	0.00	0.00	0.00	0.00	0.00	0.00	0.00	0.00	0.00	0.00	0.00	150840955	164510559	335445027	238912540	117753259	144175379	158718197	340860586	259269992	148702536	2059189030	0
210840	PERI MIRIM	MA	NORDESTE	2012	0	0	1	0	0	0	0	0	0	0	1	1344	1293	2393	1365	729	1235	1284	2394	1317	778	14132	0.00	0.00	4.18	0.00	0.00	0.00	0.00	0.00	0.00	0.00	0.71	150840955	164510559	335445027	238912540	117753259	144175379	158718197	340860586	259269992	148702536	2059189030	0
210845	PERITORO	MA	NORDESTE	2012	0	0	0	0	0	0	0	0	0	0	0	2543	2332	3299	1768	1014	2403	2226	3341	1993	1096	22015	0.00	0.00	0.00	0.00	0.00	0.00	0.00	0.00	0.00	0.00	0.00	150840955	164510559	335445027	238912540	117753259	144175379	158718197	340860586	259269992	148702536	2059189030	0
210850	PINDARE-MIRIM	MA	NORDESTE	2012	0	0	0	0	0	0	0	0	0	0	0	3457	3351	4943	2414	1511	3311	3350	5138	2844	1754	32073	0.00	0.00	0.00	0.00	0.00	0.00	0.00	0.00	0.00	0.00	0.00	150840955	164510559	335445027	238912540	117753259	144175379	158718197	340860586	259269992	148702536	2059189030	0
210860	PINHEIRO	MA	NORDESTE	2012	0	0	1	0	0	0	0	0	0	0	1	7647	8190	12775	6847	3712	7348	8099	13954	7723	4356	80651	0.00	0.00	0.78	0.00	0.00	0.00	0.00	0.00	0.00	0.00	0.12	150840955	164510559	335445027	238912540	117753259	144175379	158718197	340860586	259269992	148702536	2059189030	0
210870	PIO XII	MA	NORDESTE	2012	0	0	0	0	0	0	0	0	0	0	0	2424	2539	3315	1731	1082	2290	2350	3399	1929	1175	22234	0.00	0.00	0.00	0.00	0.00	0.00	0.00	0.00	0.00	0.00	0.00	150840955	164510559	335445027	238912540	117753259	144175379	158718197	340860586	259269992	148702536	2059189030	0
210880	PIRAPEMAS	MA	NORDESTE	2012	0	0	0	0	0	0	0	0	0	0	0	2084	1994	2676	1409	781	2090	2012	2698	1395	815	17954	0.00	0.00	0.00	0.00	0.00	0.00	0.00	0.00	0.00	0.00	0.00	150840955	164510559	335445027	238912540	117753259	144175379	158718197	340860586	259269992	148702536	2059189030	0
210890	POCAO DE PEDRAS	MA	NORDESTE	2012	0	0	0	0	0	0	0	0	0	0	0	1842	1993	3209	1868	1062	1829	1850	3062	1948	1164	19827	0.00	0.00	0.00	0.00	0.00	0.00	0.00	0.00	0.00	0.00	0.00	150840955	164510559	335445027	238912540	117753259	144175379	158718197	340860586	259269992	148702536	2059189030	0
210900	PORTO FRANCO	MA	NORDESTE	2012	0	0	2	0	0	0	0	1	0	0	3	2157	2329	3830	1996	988	2014	2307	3787	2034	995	22437	0.00	0.00	5.22	0.00	0.00	0.00	0.00	2.64	0.00	0.00	1.34	150840955	164510559	335445027	238912540	117753259	144175379	158718197	340860586	259269992	148702536	2059189030	0
210905	PORTO RICO DO MARANHAO	MA	NORDESTE	2012	0	0	0	1	0	0	1	0	0	0	2	601	593	990	629	409	536	523	886	591	354	6112	0.00	0.00	0.00	15.90	0.00	0.00	19.12	0.00	0.00	0.00	3.27	150840955	164510559	335445027	238912540	117753259	144175379	158718197	340860586	259269992	148702536	2059189030	0
210910	PRESIDENTE DUTRA	MA	NORDESTE	2012	0	0	0	1	0	0	0	0	0	0	1	4180	4645	7618	4075	2089	4104	4589	7948	4596	2331	46175	0.00	0.00	0.00	2.45	0.00	0.00	0.00	0.00	0.00	0.00	0.22	150840955	164510559	335445027	238912540	117753259	144175379	158718197	340860586	259269992	148702536	2059189030	0
210920	PRESIDENTE JUSCELINO	MA	NORDESTE	2012	0	0	0	0	0	0	0	0	0	0	0	1577	1518	1850	858	440	1410	1415	1692	824	426	12010	0.00	0.00	0.00	0.00	0.00	0.00	0.00	0.00	0.00	0.00	0.00	150840955	164510559	335445027	238912540	117753259	144175379	158718197	340860586	259269992	148702536	2059189030	0
210923	PRESIDENTE MEDICI	MA	NORDESTE	2012	0	0	0	0	0	0	0	0	0	0	0	695	745	1118	535	328	670	694	997	548	299	6629	0.00	0.00	0.00	0.00	0.00	0.00	0.00	0.00	0.00	0.00	0.00	150840955	164510559	335445027	238912540	117753259	144175379	158718197	340860586	259269992	148702536	2059189030	0
210927	PRESIDENTE SARNEY	MA	NORDESTE	2012	0	0	0	0	0	0	0	0	0	0	0	2178	2148	2754	1258	886	1963	1941	2643	1294	793	17858	0.00	0.00	0.00	0.00	0.00	0.00	0.00	0.00	0.00	0.00	0.00	150840955	164510559	335445027	238912540	117753259	144175379	158718197	340860586	259269992	148702536	2059189030	0
210930	PRESIDENTE VARGAS	MA	NORDESTE	2012	0	0	0	0	0	0	0	0	0	0	0	1309	1331	1556	822	424	1303	1208	1517	792	455	10717	0.00	0.00	0.00	0.00	0.00	0.00	0.00	0.00	0.00	0.00	0.00	150840955	164510559	335445027	238912540	117753259	144175379	158718197	340860586	259269992	148702536	2059189030	0
210940	PRIMEIRA CRUZ	MA	NORDESTE	2012	0	0	0	0	0	0	0	0	0	0	0	1854	1851	2255	1118	626	1693	1629	1962	962	552	14502	0.00	0.00	0.00	0.00	0.00	0.00	0.00	0.00	0.00	0.00	0.00	150840955	164510559	335445027	238912540	117753259	144175379	158718197	340860586	259269992	148702536	2059189030	0
210945	RAPOSA	MA	NORDESTE	2012	0	0	0	0	0	0	0	0	0	0	0	2774	2959	4827	2320	928	2755	3000	5135	2330	815	27843	0.00	0.00	0.00	0.00	0.00	0.00	0.00	0.00	0.00	0.00	0.00	150840955	164510559	335445027	238912540	117753259	144175379	158718197	340860586	259269992	148702536	2059189030	0
210950	RIACHAO	MA	NORDESTE	2012	0	1	2	2	0	0	0	0	0	0	5	2127	2301	3099	1908	1176	2025	2104	3036	1833	1098	20707	0.00	4.35	6.45	10.48	0.00	0.00	0.00	0.00	0.00	0.00	2.41	150840955	164510559	335445027	238912540	117753259	144175379	158718197	340860586	259269992	148702536	2059189030	0
210955	RIBAMAR FIQUENE	MA	NORDESTE	2012	0	0	0	0	0	0	0	0	0	0	0	807	805	1170	704	387	770	767	1181	643	313	7547	0.00	0.00	0.00	0.00	0.00	0.00	0.00	0.00	0.00	0.00	0.00	150840955	164510559	335445027	238912540	117753259	144175379	158718197	340860586	259269992	148702536	2059189030	0
210960	ROSARIO	MA	NORDESTE	2012	0	0	0	1	0	0	0	0	0	0	1	4070	4326	6849	3338	1748	3947	4205	6910	3588	1981	40962	0.00	0.00	0.00	3.00	0.00	0.00	0.00	0.00	0.00	0.00	0.24	150840955	164510559	335445027	238912540	117753259	144175379	158718197	340860586	259269992	148702536	2059189030	0
210970	SAMBAIBA	MA	NORDESTE	2012	0	0	0	0	0	0	0	0	0	0	0	584	676	846	551	309	533	586	695	520	318	5618	0.00	0.00	0.00	0.00	0.00	0.00	0.00	0.00	0.00	0.00	0.00	150840955	164510559	335445027	238912540	117753259	144175379	158718197	340860586	259269992	148702536	2059189030	0
210975	SANTA FILOMENA DO MARANHAO	MA	NORDESTE	2012	0	0	0	0	0	0	0	0	0	0	0	814	862	1217	612	323	806	828	1075	581	281	7399	0.00	0.00	0.00	0.00	0.00	0.00	0.00	0.00	0.00	0.00	0.00	150840955	164510559	335445027	238912540	117753259	144175379	158718197	340860586	259269992	148702536	2059189030	0
210980	SANTA HELENA	MA	NORDESTE	2012	0	0	0	0	0	0	0	1	0	0	1	4250	4196	6426	3020	1708	4139	4208	6770	3135	1802	39654	0.00	0.00	0.00	0.00	0.00	0.00	0.00	1.48	0.00	0.00	0.25	150840955	164510559	335445027	238912540	117753259	144175379	158718197	340860586	259269992	148702536	2059189030	0
210990	SANTA INES	MA	NORDESTE	2012	0	0	0	0	0	0	1	0	1	0	2	8442	8684	13387	7011	3718	8308	8848	14952	8081	4488	85919	0.00	0.00	0.00	0.00	0.00	0.00	1.13	0.00	1.24	0.00	0.23	150840955	164510559	335445027	238912540	117753259	144175379	158718197	340860586	259269992	148702536	2059189030	0
211000	SANTA LUZIA	MA	NORDESTE	2012	0	0	0	0	0	0	0	0	0	0	0	8451	8097	10684	5571	3261	7961	7674	10715	5554	3144	71112	0.00	0.00	0.00	0.00	0.00	0.00	0.00	0.00	0.00	0.00	0.00	150840955	164510559	335445027	238912540	117753259	144175379	158718197	340860586	259269992	148702536	2059189030	0
211003	SANTA LUZIA DO PARUA	MA	NORDESTE	2012	0	0	0	0	0	0	0	0	0	0	0	2527	2648	4042	1900	1155	2480	2605	4064	1910	1098	24429	0.00	0.00	0.00	0.00	0.00	0.00	0.00	0.00	0.00	0.00	0.00	150840955	164510559	335445027	238912540	117753259	144175379	158718197	340860586	259269992	148702536	2059189030	0
211010	SANTA QUITERIA DO MARANHAO	MA	NORDESTE	2012	0	1	0	1	2	0	1	0	0	0	5	2772	2827	3757	1928	1130	2736	2733	3746	2028	1133	24790	0.00	3.54	0.00	5.19	17.70	0.00	3.66	0.00	0.00	0.00	2.02	150840955	164510559	335445027	238912540	117753259	144175379	158718197	340860586	259269992	148702536	2059189030	0
211020	SANTA RITA	MA	NORDESTE	2012	0	0	0	0	0	0	0	0	0	0	0	3429	3749	5908	2829	1566	3261	3473	6006	2924	1605	34750	0.00	0.00	0.00	0.00	0.00	0.00	0.00	0.00	0.00	0.00	0.00	150840955	164510559	335445027	238912540	117753259	144175379	158718197	340860586	259269992	148702536	2059189030	0
211023	SANTANA DO MARANHAO	MA	NORDESTE	2012	0	0	0	0	1	0	0	1	0	0	2	1286	1470	2023	937	596	1254	1394	1901	853	547	12261	0.00	0.00	0.00	0.00	16.78	0.00	0.00	5.26	0.00	0.00	1.63	150840955	164510559	335445027	238912540	117753259	144175379	158718197	340860586	259269992	148702536	2059189030	0
211027	SANTO AMARO DO MARANHAO	MA	NORDESTE	2012	0	0	0	0	0	0	0	0	0	0	0	1821	1890	2435	1006	537	1753	1626	2079	890	489	14526	0.00	0.00	0.00	0.00	0.00	0.00	0.00	0.00	0.00	0.00	0.00	150840955	164510559	335445027	238912540	117753259	144175379	158718197	340860586	259269992	148702536	2059189030	0
211030	SANTO ANTONIO DOS LOPES	MA	NORDESTE	2012	0	0	0	0	0	0	0	0	0	0	0	1408	1519	2281	1306	780	1259	1445	2357	1416	800	14571	0.00	0.00	0.00	0.00	0.00	0.00	0.00	0.00	0.00	0.00	0.00	150840955	164510559	335445027	238912540	117753259	144175379	158718197	340860586	259269992	148702536	2059189030	0
211040	SAO BENEDITO DO RIO PRETO	MA	NORDESTE	2012	0	0	0	0	0	0	0	0	0	0	0	2373	2204	2593	1308	797	2272	2061	2511	1293	875	18287	0.00	0.00	0.00	0.00	0.00	0.00	0.00	0.00	0.00	0.00	0.00	150840955	164510559	335445027	238912540	117753259	144175379	158718197	340860586	259269992	148702536	2059189030	0
211050	SAO BENTO	MA	NORDESTE	2012	0	0	0	0	0	0	0	0	0	0	0	3730	4085	7223	3844	1837	3572	4125	7698	4079	2263	42456	0.00	0.00	0.00	0.00	0.00	0.00	0.00	0.00	0.00	0.00	0.00	150840955	164510559	335445027	238912540	117753259	144175379	158718197	340860586	259269992	148702536	2059189030	0
211060	SAO BERNARDO	MA	NORDESTE	2012	1	0	0	0	0	1	1	1	1	1	6	3039	2942	4263	2232	1257	2933	2860	4337	2168	1351	27382	3.29	0.00	0.00	0.00	0.00	3.41	3.50	2.31	4.61	7.40	2.19	150840955	164510559	335445027	238912540	117753259	144175379	158718197	340860586	259269992	148702536	2059189030	49635
211065	SAO DOMINGOS DO AZEITAO	MA	NORDESTE	2012	0	0	0	0	0	0	0	0	0	0	0	802	809	1076	660	306	754	768	1045	634	338	7192	0.00	0.00	0.00	0.00	0.00	0.00	0.00	0.00	0.00	0.00	0.00	150840955	164510559	335445027	238912540	117753259	144175379	158718197	340860586	259269992	148702536	2059189030	0
211070	SAO DOMINGOS DO MARANHAO	MA	NORDESTE	2012	0	0	0	1	0	0	0	4	0	0	5	3474	3746	5352	2985	1682	3291	3626	5363	3037	1765	34321	0.00	0.00	0.00	3.35	0.00	0.00	0.00	7.46	0.00	0.00	1.46	150840955	164510559	335445027	238912540	117753259	144175379	158718197	340860586	259269992	148702536	2059189030	0
211080	SAO FELIX DE BALSAS	MA	NORDESTE	2012	1	1	0	0	0	0	0	0	0	0	2	447	513	760	495	255	440	429	640	483	285	4747	22.37	19.49	0.00	0.00	0.00	0.00	0.00	0.00	0.00	0.00	4.21	150840955	164510559	335445027	238912540	117753259	144175379	158718197	340860586	259269992	148702536	2059189030	337452
211085	SAO FRANCISCO DO BREJAO	MA	NORDESTE	2012	0	0	0	0	0	0	0	0	0	0	0	1171	1177	1721	938	508	1127	1108	1708	869	466	10793	0.00	0.00	0.00	0.00	0.00	0.00	0.00	0.00	0.00	0.00	0.00	150840955	164510559	335445027	238912540	117753259	144175379	158718197	340860586	259269992	148702536	2059189030	0
211090	SAO FRANCISCO DO MARANHAO	MA	NORDESTE	2012	0	0	0	0	0	0	0	0	0	0	0	1161	1299	1825	1118	732	1081	1207	1786	1173	767	12149	0.00	0.00	0.00	0.00	0.00	0.00	0.00	0.00	0.00	0.00	0.00	150840955	164510559	335445027	238912540	117753259	144175379	158718197	340860586	259269992	148702536	2059189030	0
211100	SAO JOAO BATISTA	MA	NORDESTE	2012	0	0	0	0	0	0	0	1	0	0	1	2042	2104	3350	1751	1094	1885	1932	3357	1779	1119	20413	0.00	0.00	0.00	0.00	0.00	0.00	0.00	2.98	0.00	0.00	0.49	150840955	164510559	335445027	238912540	117753259	144175379	158718197	340860586	259269992	148702536	2059189030	0
211102	SAO JOAO DO CARU	MA	NORDESTE	2012	0	0	0	0	0	0	0	0	0	0	0	2041	1936	2509	1179	565	1946	1899	2384	1041	447	15947	0.00	0.00	0.00	0.00	0.00	0.00	0.00	0.00	0.00	0.00	0.00	150840955	164510559	335445027	238912540	117753259	144175379	158718197	340860586	259269992	148702536	2059189030	0
211105	SAO JOAO DO PARAISO	MA	NORDESTE	2012	0	1	0	0	0	0	0	0	0	0	1	1131	1253	1806	1081	642	1043	1052	1597	924	543	11072	0.00	7.98	0.00	0.00	0.00	0.00	0.00	0.00	0.00	0.00	0.90	150840955	164510559	335445027	238912540	117753259	144175379	158718197	340860586	259269992	148702536	2059189030	0
211107	SAO JOAO DO SOTER	MA	NORDESTE	2012	0	0	0	0	0	0	0	0	0	0	0	2208	1969	2469	1469	985	2057	1835	2384	1527	921	17824	0.00	0.00	0.00	0.00	0.00	0.00	0.00	0.00	0.00	0.00	0.00	150840955	164510559	335445027	238912540	117753259	144175379	158718197	340860586	259269992	148702536	2059189030	0
211110	SAO JOAO DOS PATOS	MA	NORDESTE	2012	0	0	0	0	0	0	0	0	0	0	0	2254	2420	3847	2451	1458	2176	2421	4026	2680	1723	25456	0.00	0.00	0.00	0.00	0.00	0.00	0.00	0.00	0.00	0.00	0.00	150840955	164510559	335445027	238912540	117753259	144175379	158718197	340860586	259269992	148702536	2059189030	0
211120	SAO JOSE DE RIBAMAR	MA	NORDESTE	2012	0	0	0	0	0	0	0	0	0	0	0	14915	16528	29483	15059	4859	14429	16742	33364	16772	6131	168282	0.00	0.00	0.00	0.00	0.00	0.00	0.00	0.00	0.00	0.00	0.00	150840955	164510559	335445027	238912540	117753259	144175379	158718197	340860586	259269992	148702536	2059189030	0
211125	SAO JOSE DOS BASILIOS	MA	NORDESTE	2012	0	0	0	0	0	0	0	0	0	0	0	772	862	1140	646	391	750	790	1146	714	438	7649	0.00	0.00	0.00	0.00	0.00	0.00	0.00	0.00	0.00	0.00	0.00	150840955	164510559	335445027	238912540	117753259	144175379	158718197	340860586	259269992	148702536	2059189030	0
211130	SAO LUIS	MA	NORDESTE	2012	0	0	1	0	0	0	0	0	0	0	1	79964	91928	185555	98906	35606	77966	94866	214721	121682	50977	1052171	0.00	0.00	0.05	0.00	0.00	0.00	0.00	0.00	0.00	0.00	0.01	150840955	164510559	335445027	238912540	117753259	144175379	158718197	340860586	259269992	148702536	2059189030	0
211140	SAO LUIS GONZAGA DO MARANHAO	MA	NORDESTE	2012	0	0	0	0	0	0	0	0	0	0	0	2085	2136	3033	1701	966	2025	2009	3060	1734	1014	19763	0.00	0.00	0.00	0.00	0.00	0.00	0.00	0.00	0.00	0.00	0.00	150840955	164510559	335445027	238912540	117753259	144175379	158718197	340860586	259269992	148702536	2059189030	0
211150	SAO MATEUS DO MARANHAO	MA	NORDESTE	2012	0	0	0	0	0	0	0	0	0	0	0	4119	4301	5780	3495	2025	4063	4237	6231	3760	2170	40181	0.00	0.00	0.00	0.00	0.00	0.00	0.00	0.00	0.00	0.00	0.00	150840955	164510559	335445027	238912540	117753259	144175379	158718197	340860586	259269992	148702536	2059189030	0
211153	SAO PEDRO DA AGUA BRANCA	MA	NORDESTE	2012	0	0	0	0	0	0	0	0	0	0	0	1422	1358	1916	1003	570	1293	1314	1972	999	530	12377	0.00	0.00	0.00	0.00	0.00	0.00	0.00	0.00	0.00	0.00	0.00	150840955	164510559	335445027	238912540	117753259	144175379	158718197	340860586	259269992	148702536	2059189030	0
211157	SAO PEDRO DOS CRENTES	MA	NORDESTE	2012	0	0	0	0	0	0	0	0	0	0	0	463	539	774	427	208	432	488	651	375	196	4553	0.00	0.00	0.00	0.00	0.00	0.00	0.00	0.00	0.00	0.00	0.00	150840955	164510559	335445027	238912540	117753259	144175379	158718197	340860586	259269992	148702536	2059189030	0
211160	SAO RAIMUNDO DAS MANGABEIRAS	MA	NORDESTE	2012	0	0	0	0	0	0	0	0	0	0	0	1809	2059	2790	1674	865	1709	1945	2640	1590	1004	18085	0.00	0.00	0.00	0.00	0.00	0.00	0.00	0.00	0.00	0.00	0.00	150840955	164510559	335445027	238912540	117753259	144175379	158718197	340860586	259269992	148702536	2059189030	0
211163	SAO RAIMUNDO DO DOCA BEZERRA	MA	NORDESTE	2012	0	0	0	0	0	0	0	0	0	0	0	662	712	977	507	255	626	665	880	475	221	5980	0.00	0.00	0.00	0.00	0.00	0.00	0.00	0.00	0.00	0.00	0.00	150840955	164510559	335445027	238912540	117753259	144175379	158718197	340860586	259269992	148702536	2059189030	0
211167	SAO ROBERTO	MA	NORDESTE	2012	0	0	0	0	0	0	0	0	0	0	0	706	699	1093	498	233	656	656	1038	446	209	6234	0.00	0.00	0.00	0.00	0.00	0.00	0.00	0.00	0.00	0.00	0.00	150840955	164510559	335445027	238912540	117753259	144175379	158718197	340860586	259269992	148702536	2059189030	0
211170	SAO VICENTE FERRER	MA	NORDESTE	2012	0	0	0	0	0	0	0	0	0	0	0	2141	2398	3542	1829	980	2053	2193	3428	1857	1104	21525	0.00	0.00	0.00	0.00	0.00	0.00	0.00	0.00	0.00	0.00	0.00	150840955	164510559	335445027	238912540	117753259	144175379	158718197	340860586	259269992	148702536	2059189030	0
211172	SATUBINHA	MA	NORDESTE	2012	0	0	0	0	0	0	0	0	0	0	0	1509	1484	2095	943	461	1492	1453	1947	864	394	12642	0.00	0.00	0.00	0.00	0.00	0.00	0.00	0.00	0.00	0.00	0.00	150840955	164510559	335445027	238912540	117753259	144175379	158718197	340860586	259269992	148702536	2059189030	0
211174	SENADOR ALEXANDRE COSTA	MA	NORDESTE	2012	0	0	0	0	0	0	0	0	0	0	0	1196	1198	1545	841	512	1122	1164	1593	898	561	10630	0.00	0.00	0.00	0.00	0.00	0.00	0.00	0.00	0.00	0.00	0.00	150840955	164510559	335445027	238912540	117753259	144175379	158718197	340860586	259269992	148702536	2059189030	0
211176	SENADOR LA ROCQUE	MA	NORDESTE	2012	0	0	0	0	0	0	0	0	0	0	0	1537	1553	2114	1181	820	1454	1570	2222	1293	876	14620	0.00	0.00	0.00	0.00	0.00	0.00	0.00	0.00	0.00	0.00	0.00	150840955	164510559	335445027	238912540	117753259	144175379	158718197	340860586	259269992	148702536	2059189030	0
211178	SERRANO DO MARANHAO	MA	NORDESTE	2012	0	0	0	0	1	1	0	0	0	0	2	1221	1205	1552	841	468	1091	960	1373	806	417	9934	0.00	0.00	0.00	0.00	21.37	9.17	0.00	0.00	0.00	0.00	2.01	150840955	164510559	335445027	238912540	117753259	144175379	158718197	340860586	259269992	148702536	2059189030	0
211180	SITIO NOVO	MA	NORDESTE	2012	0	0	1	1	0	0	0	0	0	0	2	1820	2003	2880	1669	826	1679	1830	2596	1494	732	17529	0.00	0.00	3.47	5.99	0.00	0.00	0.00	0.00	0.00	0.00	1.14	150840955	164510559	335445027	238912540	117753259	144175379	158718197	340860586	259269992	148702536	2059189030	0
211190	SUCUPIRA DO NORTE	MA	NORDESTE	2012	0	0	2	0	0	0	0	0	0	0	2	1052	1141	1658	1014	562	1083	1076	1440	1030	598	10654	0.00	0.00	12.06	0.00	0.00	0.00	0.00	0.00	0.00	0.00	1.88	150840955	164510559	335445027	238912540	117753259	144175379	158718197	340860586	259269992	148702536	2059189030	0
211195	SUCUPIRA DO RIACHAO	MA	NORDESTE	2012	0	0	0	0	0	0	0	0	0	0	0	550	642	772	560	320	504	554	767	529	355	5553	0.00	0.00	0.00	0.00	0.00	0.00	0.00	0.00	0.00	0.00	0.00	150840955	164510559	335445027	238912540	117753259	144175379	158718197	340860586	259269992	148702536	2059189030	0
211200	TASSO FRAGOSO	MA	NORDESTE	2012	0	0	0	0	1	0	0	1	0	0	2	934	936	1242	677	339	930	929	1152	630	324	8093	0.00	0.00	0.00	0.00	29.50	0.00	0.00	8.68	0.00	0.00	2.47	150840955	164510559	335445027	238912540	117753259	144175379	158718197	340860586	259269992	148702536	2059189030	0
211210	TIMBIRAS	MA	NORDESTE	2012	0	0	0	0	0	0	0	0	0	0	0	3086	3285	4313	2407	1333	3010	3135	4235	2490	1415	28709	0.00	0.00	0.00	0.00	0.00	0.00	0.00	0.00	0.00	0.00	0.00	150840955	164510559	335445027	238912540	117753259	144175379	158718197	340860586	259269992	148702536	2059189030	0
211220	TIMON	MA	NORDESTE	2012	1	0	1	1	0	1	1	2	1	0	8	15014	16375	26930	13820	6177	14350	15809	28434	16286	8092	161287	0.67	0.00	0.37	0.72	0.00	0.70	0.63	0.70	0.61	0.00	0.50	150840955	164510559	335445027	238912540	117753259	144175379	158718197	340860586	259269992	148702536	2059189030	10047
211223	TRIZIDELA DO VALE	MA	NORDESTE	2012	0	0	0	0	0	0	0	0	0	0	0	1998	1954	3445	1834	1074	1981	2000	3605	2065	1250	21206	0.00	0.00	0.00	0.00	0.00	0.00	0.00	0.00	0.00	0.00	0.00	150840955	164510559	335445027	238912540	117753259	144175379	158718197	340860586	259269992	148702536	2059189030	0
211227	TUFILANDIA	MA	NORDESTE	2012	0	0	0	0	0	0	0	0	0	0	0	757	641	800	428	295	689	615	813	424	281	5743	0.00	0.00	0.00	0.00	0.00	0.00	0.00	0.00	0.00	0.00	0.00	150840955	164510559	335445027	238912540	117753259	144175379	158718197	340860586	259269992	148702536	2059189030	0
211230	TUNTUM	MA	NORDESTE	2012	0	0	0	0	0	0	0	0	0	0	0	4220	4292	6382	3533	2119	3929	4142	6220	3510	2036	40383	0.00	0.00	0.00	0.00	0.00	0.00	0.00	0.00	0.00	0.00	0.00	150840955	164510559	335445027	238912540	117753259	144175379	158718197	340860586	259269992	148702536	2059189030	0
211240	TURIACU	MA	NORDESTE	2012	0	0	0	0	0	0	0	0	0	0	0	4345	4168	5556	2646	1367	4111	3831	5116	2437	1292	34869	0.00	0.00	0.00	0.00	0.00	0.00	0.00	0.00	0.00	0.00	0.00	150840955	164510559	335445027	238912540	117753259	144175379	158718197	340860586	259269992	148702536	2059189030	0
211245	TURILANDIA	MA	NORDESTE	2012	0	0	0	0	0	0	0	0	0	0	0	3050	2686	3581	1740	897	2984	2627	3720	1810	779	23874	0.00	0.00	0.00	0.00	0.00	0.00	0.00	0.00	0.00	0.00	0.00	150840955	164510559	335445027	238912540	117753259	144175379	158718197	340860586	259269992	148702536	2059189030	0
211250	TUTOIA	MA	NORDESTE	2012	0	0	0	0	0	0	0	1	0	0	1	6208	6535	8551	4186	2263	6085	6313	8637	4103	2201	55082	0.00	0.00	0.00	0.00	0.00	0.00	0.00	1.16	0.00	0.00	0.18	150840955	164510559	335445027	238912540	117753259	144175379	158718197	340860586	259269992	148702536	2059189030	0
211260	URBANO SANTOS	MA	NORDESTE	2012	0	0	0	0	0	0	0	0	0	0	0	3878	3734	4756	2121	1117	3797	3629	4558	2025	1134	30749	0.00	0.00	0.00	0.00	0.00	0.00	0.00	0.00	0.00	0.00	0.00	150840955	164510559	335445027	238912540	117753259	144175379	158718197	340860586	259269992	148702536	2059189030	0
211270	VARGEM GRANDE	MA	NORDESTE	2012	0	2	1	0	1	1	1	2	3	0	11	5851	5916	8192	3802	2044	5669	6009	8413	3890	2115	51901	0.00	3.38	1.22	0.00	4.89	1.76	1.66	2.38	7.71	0.00	2.12	150840955	164510559	335445027	238912540	117753259	144175379	158718197	340860586	259269992	148702536	2059189030	0
211280	VIANA	MA	NORDESTE	2012	0	0	0	0	0	0	0	0	0	0	0	5338	5570	8088	4028	2350	5147	5397	8120	4418	2528	50984	0.00	0.00	0.00	0.00	0.00	0.00	0.00	0.00	0.00	0.00	0.00	150840955	164510559	335445027	238912540	117753259	144175379	158718197	340860586	259269992	148702536	2059189030	0
211285	VILA NOVA DOS MARTIRIOS	MA	NORDESTE	2012	0	0	0	0	0	0	0	0	0	0	0	1362	1379	2067	986	488	1275	1229	1903	869	392	11950	0.00	0.00	0.00	0.00	0.00	0.00	0.00	0.00	0.00	0.00	0.00	150840955	164510559	335445027	238912540	117753259	144175379	158718197	340860586	259269992	148702536	2059189030	0
211290	VITORIA DO MEARIM	MA	NORDESTE	2012	0	0	1	0	0	0	0	0	0	0	1	3370	3487	4871	2686	1510	3273	3535	4961	2793	1595	32081	0.00	0.00	2.05	0.00	0.00	0.00	0.00	0.00	0.00	0.00	0.31	150840955	164510559	335445027	238912540	117753259	144175379	158718197	340860586	259269992	148702536	2059189030	0
211300	VITORINO FREIRE	MA	NORDESTE	2012	0	0	0	0	0	0	0	0	0	0	0	3059	3393	4714	2732	1697	2920	3239	4859	3051	1869	31533	0.00	0.00	0.00	0.00	0.00	0.00	0.00	0.00	0.00	0.00	0.00	150840955	164510559	335445027	238912540	117753259	144175379	158718197	340860586	259269992	148702536	2059189030	0
211400	ZE DOCA	MA	NORDESTE	2012	0	0	0	0	1	0	0	0	0	0	1	5185	5306	8006	3936	2283	5087	5389	8251	4257	2330	50030	0.00	0.00	0.00	0.00	4.38	0.00	0.00	0.00	0.00	0.00	0.20	150840955	164510559	335445027	238912540	117753259	144175379	158718197	340860586	259269992	148702536	2059189030	0
220005	ACAUA	PI	NORDESTE	2012	0	0	0	0	0	0	0	0	0	0	0	601	727	1113	727	398	584	671	1096	677	360	6954	0.00	0.00	0.00	0.00	0.00	0.00	0.00	0.00	0.00	0.00	0.00	150840955	164510559	335445027	238912540	117753259	144175379	158718197	340860586	259269992	148702536	2059189030	0
220010	AGRICOLANDIA	PI	NORDESTE	2012	0	0	0	0	0	0	0	0	0	0	0	409	481	746	502	364	409	499	763	564	462	5199	0.00	0.00	0.00	0.00	0.00	0.00	0.00	0.00	0.00	0.00	0.00	150840955	164510559	335445027	238912540	117753259	144175379	158718197	340860586	259269992	148702536	2059189030	0
220020	AGUA BRANCA	PI	NORDESTE	2012	0	0	0	0	0	0	0	1	0	0	1	1455	1603	2504	1538	940	1467	1690	2814	1769	1205	16985	0.00	0.00	0.00	0.00	0.00	0.00	0.00	3.55	0.00	0.00	0.59	150840955	164510559	335445027	238912540	117753259	144175379	158718197	340860586	259269992	148702536	2059189030	0
220025	ALAGOINHA DO PIAUI	PI	NORDESTE	2012	0	0	0	0	0	0	0	0	0	0	0	563	660	1222	844	506	530	630	1210	913	472	7550	0.00	0.00	0.00	0.00	0.00	0.00	0.00	0.00	0.00	0.00	0.00	150840955	164510559	335445027	238912540	117753259	144175379	158718197	340860586	259269992	148702536	2059189030	0
220027	ALEGRETE DO PIAUI	PI	NORDESTE	2012	0	0	0	0	0	0	0	0	0	0	0	400	494	752	506	268	401	449	770	557	295	4892	0.00	0.00	0.00	0.00	0.00	0.00	0.00	0.00	0.00	0.00	0.00	150840955	164510559	335445027	238912540	117753259	144175379	158718197	340860586	259269992	148702536	2059189030	0
220030	ALTO LONGA	PI	NORDESTE	2012	0	3	3	2	0	0	0	2	1	2	13	1143	1417	2071	1553	943	997	1154	2201	1560	1015	14054	0.00	21.17	14.49	12.88	0.00	0.00	0.00	9.09	6.41	19.70	9.25	150840955	164510559	335445027	238912540	117753259	144175379	158718197	340860586	259269992	148702536	2059189030	0
220040	ALTOS	PI	NORDESTE	2012	0	1	1	2	0	1	0	1	2	1	9	3430	3893	6359	3809	2149	3283	3700	6560	4243	2516	39942	0.00	2.57	1.57	5.25	0.00	3.05	0.00	1.52	4.71	3.97	2.25	150840955	164510559	335445027	238912540	117753259	144175379	158718197	340860586	259269992	148702536	2059189030	0
220045	ALVORADA DO GURGUEIA	PI	NORDESTE	2012	0	1	0	0	1	1	0	2	0	0	5	562	641	809	484	239	533	520	763	450	231	5232	0.00	15.60	0.00	0.00	41.84	18.76	0.00	26.21	0.00	0.00	9.56	150840955	164510559	335445027	238912540	117753259	144175379	158718197	340860586	259269992	148702536	2059189030	0
220050	AMARANTE	PI	NORDESTE	2012	0	0	0	0	0	0	0	0	1	0	1	1585	1582	2524	1682	1122	1525	1640	2684	1885	1328	17557	0.00	0.00	0.00	0.00	0.00	0.00	0.00	0.00	5.31	0.00	0.57	150840955	164510559	335445027	238912540	117753259	144175379	158718197	340860586	259269992	148702536	2059189030	0
220060	ANGICAL DO PIAUI	PI	NORDESTE	2012	1	0	0	4	1	0	0	0	0	0	6	529	663	866	769	465	471	647	952	860	598	6820	18.90	0.00	0.00	52.02	21.51	0.00	0.00	0.00	0.00	0.00	8.80	150840955	164510559	335445027	238912540	117753259	144175379	158718197	340860586	259269992	148702536	2059189030	285144
220070	ANISIO DE ABREU	PI	NORDESTE	2012	0	0	0	0	0	0	0	0	0	0	0	892	953	1614	878	478	830	896	1591	824	501	9457	0.00	0.00	0.00	0.00	0.00	0.00	0.00	0.00	0.00	0.00	0.00	150840955	164510559	335445027	238912540	117753259	144175379	158718197	340860586	259269992	148702536	2059189030	0
220080	ANTONIO ALMEIDA	PI	NORDESTE	2012	0	0	0	0	0	0	0	1	0	0	1	263	305	507	332	196	237	301	461	345	177	3124	0.00	0.00	0.00	0.00	0.00	0.00	0.00	21.69	0.00	0.00	3.20	150840955	164510559	335445027	238912540	117753259	144175379	158718197	340860586	259269992	148702536	2059189030	0
220090	AROAZES	PI	NORDESTE	2012	1	0	1	0	0	0	0	0	0	2	4	450	541	859	627	432	494	503	872	661	457	5896	22.22	0.00	11.64	0.00	0.00	0.00	0.00	0.00	0.00	43.76	6.78	150840955	164510559	335445027	238912540	117753259	144175379	158718197	340860586	259269992	148702536	2059189030	335202
220095	AROEIRAS DO ITAIM	PI	NORDESTE	2012	0	0	0	0	0	0	0	0	0	0	0	192	255	405	289	173	176	221	375	275	188	2549	0.00	0.00	0.00	0.00	0.00	0.00	0.00	0.00	0.00	0.00	0.00	150840955	164510559	335445027	238912540	117753259	144175379	158718197	340860586	259269992	148702536	2059189030	0
220100	ARRAIAL	PI	NORDESTE	2012	0	0	0	0	0	0	0	0	0	0	0	423	549	655	473	250	377	508	700	521	326	4782	0.00	0.00	0.00	0.00	0.00	0.00	0.00	0.00	0.00	0.00	0.00	150840955	164510559	335445027	238912540	117753259	144175379	158718197	340860586	259269992	148702536	2059189030	0
220105	ASSUNCAO DO PIAUI	PI	NORDESTE	2012	0	0	1	0	0	0	0	0	0	0	1	918	896	1128	617	370	800	785	1162	690	357	7723	0.00	0.00	8.87	0.00	0.00	0.00	0.00	0.00	0.00	0.00	1.29	150840955	164510559	335445027	238912540	117753259	144175379	158718197	340860586	259269992	148702536	2059189030	0
220110	AVELINO LOPES	PI	NORDESTE	2012	1	0	1	1	3	0	0	1	0	1	8	1016	1120	1615	1145	630	969	1080	1659	1093	698	11025	9.84	0.00	6.19	8.73	47.62	0.00	0.00	6.03	0.00	14.33	7.26	150840955	164510559	335445027	238912540	117753259	144175379	158718197	340860586	259269992	148702536	2059189030	148466
220115	BAIXA GRANDE DO RIBEIRO	PI	NORDESTE	2012	0	0	0	0	0	0	0	0	0	0	0	1243	1317	1878	906	358	1165	1253	1701	815	336	10972	0.00	0.00	0.00	0.00	0.00	0.00	0.00	0.00	0.00	0.00	0.00	150840955	164510559	335445027	238912540	117753259	144175379	158718197	340860586	259269992	148702536	2059189030	0
220117	BARRA D'ALCANTARA	PI	NORDESTE	2012	0	0	0	0	0	0	0	0	0	0	0	300	344	571	376	271	342	385	650	425	282	3946	0.00	0.00	0.00	0.00	0.00	0.00	0.00	0.00	0.00	0.00	0.00	150840955	164510559	335445027	238912540	117753259	144175379	158718197	340860586	259269992	148702536	2059189030	0
220120	BARRAS	PI	NORDESTE	2012	1	3	2	6	1	2	3	3	6	2	29	4406	4838	7416	4171	2347	4194	4534	7446	4224	2630	46206	2.27	6.20	2.70	14.39	4.26	4.77	6.62	4.03	14.20	7.60	6.28	150840955	164510559	335445027	238912540	117753259	144175379	158718197	340860586	259269992	148702536	2059189030	34235
220130	BARREIRAS DO PIAUI	PI	NORDESTE	2012	0	0	0	0	0	0	0	0	0	0	0	314	367	546	347	165	308	346	442	301	184	3320	0.00	0.00	0.00	0.00	0.00	0.00	0.00	0.00	0.00	0.00	0.00	150840955	164510559	335445027	238912540	117753259	144175379	158718197	340860586	259269992	148702536	2059189030	0
220140	BARRO DURO	PI	NORDESTE	2012	0	0	0	0	0	0	0	0	0	0	0	620	706	1085	657	382	602	634	1105	776	503	7070	0.00	0.00	0.00	0.00	0.00	0.00	0.00	0.00	0.00	0.00	0.00	150840955	164510559	335445027	238912540	117753259	144175379	158718197	340860586	259269992	148702536	2059189030	0
220150	BATALHA	PI	NORDESTE	2012	0	1	0	1	0	0	0	2	2	2	8	2346	2847	4148	2531	1500	2120	2667	4161	2620	1565	26505	0.00	3.51	0.00	3.95	0.00	0.00	0.00	4.81	7.63	12.78	3.02	150840955	164510559	335445027	238912540	117753259	144175379	158718197	340860586	259269992	148702536	2059189030	0
220155	BELA VISTA DO PIAUI	PI	NORDESTE	2012	0	0	1	0	0	0	0	0	0	0	1	336	382	664	412	202	337	388	590	409	185	3905	0.00	0.00	15.06	0.00	0.00	0.00	0.00	0.00	0.00	0.00	2.56	150840955	164510559	335445027	238912540	117753259	144175379	158718197	340860586	259269992	148702536	2059189030	0
220157	BELEM DO PIAUI	PI	NORDESTE	2012	0	0	0	0	0	0	0	0	0	0	0	271	327	574	395	183	260	306	532	347	218	3413	0.00	0.00	0.00	0.00	0.00	0.00	0.00	0.00	0.00	0.00	0.00	150840955	164510559	335445027	238912540	117753259	144175379	158718197	340860586	259269992	148702536	2059189030	0
220160	BENEDITINOS	PI	NORDESTE	2012	0	0	1	2	0	0	0	0	0	0	3	848	989	1704	1037	700	814	965	1576	1054	739	10426	0.00	0.00	5.87	19.29	0.00	0.00	0.00	0.00	0.00	0.00	2.88	150840955	164510559	335445027	238912540	117753259	144175379	158718197	340860586	259269992	148702536	2059189030	0
220170	BERTOLINIA	PI	NORDESTE	2012	0	0	0	0	0	0	0	0	0	0	0	464	555	876	530	314	446	531	819	550	375	5460	0.00	0.00	0.00	0.00	0.00	0.00	0.00	0.00	0.00	0.00	0.00	150840955	164510559	335445027	238912540	117753259	144175379	158718197	340860586	259269992	148702536	2059189030	0
220173	BETANIA DO PIAUI	PI	NORDESTE	2012	0	0	0	0	0	0	0	0	0	0	0	635	708	1002	566	288	592	633	916	523	307	6170	0.00	0.00	0.00	0.00	0.00	0.00	0.00	0.00	0.00	0.00	0.00	150840955	164510559	335445027	238912540	117753259	144175379	158718197	340860586	259269992	148702536	2059189030	0
220177	BOA HORA	PI	NORDESTE	2012	0	1	1	0	0	0	0	0	2	0	4	669	695	996	597	358	625	632	1084	547	327	6530	0.00	14.39	10.04	0.00	0.00	0.00	0.00	0.00	36.56	0.00	6.13	150840955	164510559	335445027	238912540	117753259	144175379	158718197	340860586	259269992	148702536	2059189030	0
220180	BOCAINA	PI	NORDESTE	2012	0	0	0	0	0	0	0	2	1	0	3	296	389	626	532	349	288	366	677	553	392	4468	0.00	0.00	0.00	0.00	0.00	0.00	0.00	29.54	18.08	0.00	6.71	150840955	164510559	335445027	238912540	117753259	144175379	158718197	340860586	259269992	148702536	2059189030	0
220190	BOM JESUS	PI	NORDESTE	2012	0	0	0	0	1	0	1	0	0	1	3	2307	2407	4315	1949	856	2173	2457	4252	2005	951	23672	0.00	0.00	0.00	0.00	11.68	0.00	4.07	0.00	0.00	10.52	1.27	150840955	164510559	335445027	238912540	117753259	144175379	158718197	340860586	259269992	148702536	2059189030	0
220191	BOM PRINCIPIO DO PIAUI	PI	NORDESTE	2012	0	0	0	0	0	0	0	0	0	0	0	480	532	928	557	326	480	588	833	478	278	5480	0.00	0.00	0.00	0.00	0.00	0.00	0.00	0.00	0.00	0.00	0.00	150840955	164510559	335445027	238912540	117753259	144175379	158718197	340860586	259269992	148702536	2059189030	0
220192	BONFIM DO PIAUI	PI	NORDESTE	2012	0	0	0	0	0	0	0	0	0	0	0	474	540	889	543	314	458	553	864	566	357	5558	0.00	0.00	0.00	0.00	0.00	0.00	0.00	0.00	0.00	0.00	0.00	150840955	164510559	335445027	238912540	117753259	144175379	158718197	340860586	259269992	148702536	2059189030	0
220194	BOQUEIRAO DO PIAUI	PI	NORDESTE	2012	0	0	1	0	0	0	1	1	2	0	5	543	576	972	559	462	573	574	964	618	433	6274	0.00	0.00	10.29	0.00	0.00	0.00	17.42	10.37	32.36	0.00	7.97	150840955	164510559	335445027	238912540	117753259	144175379	158718197	340860586	259269992	148702536	2059189030	0
220196	BRASILEIRA	PI	NORDESTE	2012	0	0	0	0	1	0	0	1	1	0	3	647	807	1346	850	535	640	760	1314	810	490	8199	0.00	0.00	0.00	0.00	18.69	0.00	0.00	7.61	12.35	0.00	3.66	150840955	164510559	335445027	238912540	117753259	144175379	158718197	340860586	259269992	148702536	2059189030	0
220198	BREJO DO PIAUI	PI	NORDESTE	2012	0	0	0	0	0	0	0	0	1	0	1	331	407	647	421	244	371	403	608	403	228	4063	0.00	0.00	0.00	0.00	0.00	0.00	0.00	0.00	24.81	0.00	2.46	150840955	164510559	335445027	238912540	117753259	144175379	158718197	340860586	259269992	148702536	2059189030	0
220200	BURITI DOS LOPES	PI	NORDESTE	2012	0	0	0	0	0	0	0	0	0	0	0	1840	2001	3189	1787	1018	1749	1947	3111	1811	1138	19591	0.00	0.00	0.00	0.00	0.00	0.00	0.00	0.00	0.00	0.00	0.00	150840955	164510559	335445027	238912540	117753259	144175379	158718197	340860586	259269992	148702536	2059189030	0
220202	BURITI DOS MONTES	PI	NORDESTE	2012	0	0	0	0	0	0	0	0	0	0	0	698	891	1298	829	479	669	854	1157	764	462	8101	0.00	0.00	0.00	0.00	0.00	0.00	0.00	0.00	0.00	0.00	0.00	150840955	164510559	335445027	238912540	117753259	144175379	158718197	340860586	259269992	148702536	2059189030	0
220205	CABECEIRAS DO PIAUI	PI	NORDESTE	2012	0	2	1	2	0	0	1	3	1	2	12	869	1021	1661	1053	643	773	961	1623	1039	627	10270	0.00	19.59	6.02	18.99	0.00	0.00	10.41	18.48	9.62	31.90	11.68	150840955	164510559	335445027	238912540	117753259	144175379	158718197	340860586	259269992	148702536	2059189030	0
220207	CAJAZEIRAS DO PIAUI	PI	NORDESTE	2012	0	0	0	0	0	0	0	0	0	0	0	299	349	569	317	215	305	340	522	321	220	3457	0.00	0.00	0.00	0.00	0.00	0.00	0.00	0.00	0.00	0.00	0.00	150840955	164510559	335445027	238912540	117753259	144175379	158718197	340860586	259269992	148702536	2059189030	0
220208	CAJUEIRO DA PRAIA	PI	NORDESTE	2012	0	0	2	0	0	0	0	0	0	0	2	625	815	1318	696	403	616	700	1170	655	413	7411	0.00	0.00	15.17	0.00	0.00	0.00	0.00	0.00	0.00	0.00	2.70	150840955	164510559	335445027	238912540	117753259	144175379	158718197	340860586	259269992	148702536	2059189030	0
220209	CALDEIRAO GRANDE DO PIAUI	PI	NORDESTE	2012	1	0	0	0	0	0	0	0	0	0	1	504	640	866	553	325	485	575	897	540	353	5738	19.84	0.00	0.00	0.00	0.00	0.00	0.00	0.00	0.00	0.00	1.74	150840955	164510559	335445027	238912540	117753259	144175379	158718197	340860586	259269992	148702536	2059189030	299288
220210	CAMPINAS DO PIAUI	PI	NORDESTE	2012	0	0	0	0	0	0	0	0	0	0	0	511	540	789	581	329	462	520	822	619	384	5557	0.00	0.00	0.00	0.00	0.00	0.00	0.00	0.00	0.00	0.00	0.00	150840955	164510559	335445027	238912540	117753259	144175379	158718197	340860586	259269992	148702536	2059189030	0
220211	CAMPO ALEGRE DO FIDALGO	PI	NORDESTE	2012	1	0	2	3	0	0	0	3	2	0	11	454	516	822	472	221	430	469	790	447	244	4865	22.03	0.00	24.33	63.56	0.00	0.00	0.00	37.97	44.74	0.00	22.61	150840955	164510559	335445027	238912540	117753259	144175379	158718197	340860586	259269992	148702536	2059189030	332249
220213	CAMPO GRANDE DO PIAUI	PI	NORDESTE	2012	1	0	0	0	1	0	0	2	1	0	5	450	583	941	603	344	455	576	894	632	302	5780	22.22	0.00	0.00	0.00	29.07	0.00	0.00	22.37	15.82	0.00	8.65	150840955	164510559	335445027	238912540	117753259	144175379	158718197	340860586	259269992	148702536	2059189030	335202
220217	CAMPO LARGO DO PIAUI	PI	NORDESTE	2012	0	0	0	0	0	0	0	0	0	0	0	800	805	1110	573	289	798	760	1064	535	310	7044	0.00	0.00	0.00	0.00	0.00	0.00	0.00	0.00	0.00	0.00	0.00	150840955	164510559	335445027	238912540	117753259	144175379	158718197	340860586	259269992	148702536	2059189030	0
220220	CAMPO MAIOR	PI	NORDESTE	2012	1	3	1	1	0	0	1	1	1	0	9	3339	4095	7418	4774	2677	3237	3977	7928	5564	3389	46398	2.99	7.33	1.35	2.09	0.00	0.00	2.51	1.26	1.80	0.00	1.94	150840955	164510559	335445027	238912540	117753259	144175379	158718197	340860586	259269992	148702536	2059189030	45175
220225	CANAVIEIRA	PI	NORDESTE	2012	0	0	0	2	0	0	0	1	1	0	4	370	429	617	406	236	350	367	558	385	280	3998	0.00	0.00	0.00	49.26	0.00	0.00	0.00	17.92	25.97	0.00	10.01	150840955	164510559	335445027	238912540	117753259	144175379	158718197	340860586	259269992	148702536	2059189030	0
220230	CANTO DO BURITI	PI	NORDESTE	2012	0	0	0	1	1	0	0	1	0	2	5	1672	2047	3225	2107	1213	1685	1969	3195	2180	1377	20670	0.00	0.00	0.00	4.75	8.24	0.00	0.00	3.13	0.00	14.52	2.42	150840955	164510559	335445027	238912540	117753259	144175379	158718197	340860586	259269992	148702536	2059189030	0
220240	CAPITAO DE CAMPOS	PI	NORDESTE	2012	0	0	0	0	1	0	0	0	0	0	1	982	1127	1716	1107	642	943	1051	1835	1124	692	11219	0.00	0.00	0.00	0.00	15.58	0.00	0.00	0.00	0.00	0.00	0.89	150840955	164510559	335445027	238912540	117753259	144175379	158718197	340860586	259269992	148702536	2059189030	0
220245	CAPITAO GERVASIO OLIVEIRA	PI	NORDESTE	2012	0	0	0	0	0	0	0	0	0	0	0	379	349	659	448	222	362	379	621	347	237	4003	0.00	0.00	0.00	0.00	0.00	0.00	0.00	0.00	0.00	0.00	0.00	150840955	164510559	335445027	238912540	117753259	144175379	158718197	340860586	259269992	148702536	2059189030	0
220250	CARACOL	PI	NORDESTE	2012	0	0	0	0	0	0	0	0	0	0	0	1035	1143	1743	989	470	1004	1098	1689	875	524	10570	0.00	0.00	0.00	0.00	0.00	0.00	0.00	0.00	0.00	0.00	0.00	150840955	164510559	335445027	238912540	117753259	144175379	158718197	340860586	259269992	148702536	2059189030	0
220253	CARAUBAS DO PIAUI	PI	NORDESTE	2012	0	0	0	0	0	0	0	0	0	0	0	521	628	921	551	295	550	609	856	487	292	5710	0.00	0.00	0.00	0.00	0.00	0.00	0.00	0.00	0.00	0.00	0.00	150840955	164510559	335445027	238912540	117753259	144175379	158718197	340860586	259269992	148702536	2059189030	0
220255	CARIDADE DO PIAUI	PI	NORDESTE	2012	0	0	0	0	0	0	0	0	0	0	0	457	542	867	436	252	457	509	750	424	246	4940	0.00	0.00	0.00	0.00	0.00	0.00	0.00	0.00	0.00	0.00	0.00	150840955	164510559	335445027	238912540	117753259	144175379	158718197	340860586	259269992	148702536	2059189030	0
220260	CASTELO DO PIAUI	PI	NORDESTE	2012	0	0	1	0	0	0	1	1	1	0	4	1734	2020	2801	1831	1247	1624	1927	2938	2165	1432	19719	0.00	0.00	3.57	0.00	0.00	0.00	5.19	3.40	4.62	0.00	2.03	150840955	164510559	335445027	238912540	117753259	144175379	158718197	340860586	259269992	148702536	2059189030	0
220265	CAXINGO	PI	NORDESTE	2012	0	0	0	0	1	0	0	0	0	0	1	517	591	903	467	254	528	580	773	418	194	5225	0.00	0.00	0.00	0.00	39.37	0.00	0.00	0.00	0.00	0.00	1.91	150840955	164510559	335445027	238912540	117753259	144175379	158718197	340860586	259269992	148702536	2059189030	0
220270	COCAL	PI	NORDESTE	2012	0	0	0	0	0	0	0	0	0	0	0	2673	3070	4228	2458	1395	2566	2936	4150	2403	1484	27363	0.00	0.00	0.00	0.00	0.00	0.00	0.00	0.00	0.00	0.00	0.00	150840955	164510559	335445027	238912540	117753259	144175379	158718197	340860586	259269992	148702536	2059189030	0
220271	COCAL DE TELHA	PI	NORDESTE	2012	0	2	0	0	0	0	0	0	0	1	3	403	456	692	498	306	380	449	781	526	336	4827	0.00	43.86	0.00	0.00	0.00	0.00	0.00	0.00	0.00	29.76	6.22	150840955	164510559	335445027	238912540	117753259	144175379	158718197	340860586	259269992	148702536	2059189030	0
220272	COCAL DOS ALVES	PI	NORDESTE	2012	0	0	0	0	0	0	0	0	0	0	0	523	684	934	622	307	507	635	945	610	291	6058	0.00	0.00	0.00	0.00	0.00	0.00	0.00	0.00	0.00	0.00	0.00	150840955	164510559	335445027	238912540	117753259	144175379	158718197	340860586	259269992	148702536	2059189030	0
220273	COIVARAS	PI	NORDESTE	2012	1	0	0	0	0	0	0	0	0	1	2	354	390	635	411	237	324	346	603	379	253	3932	28.25	0.00	0.00	0.00	0.00	0.00	0.00	0.00	0.00	39.53	5.09	150840955	164510559	335445027	238912540	117753259	144175379	158718197	340860586	259269992	148702536	2059189030	426104
220275	COLONIA DO GURGUEIA	PI	NORDESTE	2012	0	0	0	0	0	0	0	1	0	0	1	597	599	942	568	334	600	653	1010	580	373	6256	0.00	0.00	0.00	0.00	0.00	0.00	0.00	9.90	0.00	0.00	1.60	150840955	164510559	335445027	238912540	117753259	144175379	158718197	340860586	259269992	148702536	2059189030	0
220277	COLONIA DO PIAUI	PI	NORDESTE	2012	0	0	0	0	1	0	0	0	0	1	2	610	812	1205	751	403	613	736	1215	805	472	7622	0.00	0.00	0.00	0.00	24.81	0.00	0.00	0.00	0.00	21.19	2.62	150840955	164510559	335445027	238912540	117753259	144175379	158718197	340860586	259269992	148702536	2059189030	0
220280	CONCEICAO DO CANINDE	PI	NORDESTE	2012	0	0	2	0	0	0	0	1	0	0	3	388	518	673	513	308	378	468	715	465	346	4772	0.00	0.00	29.72	0.00	0.00	0.00	0.00	13.99	0.00	0.00	6.29	150840955	164510559	335445027	238912540	117753259	144175379	158718197	340860586	259269992	148702536	2059189030	0
220285	CORONEL JOSE DIAS	PI	NORDESTE	2012	0	0	0	0	0	0	0	0	0	0	0	359	487	793	494	297	346	401	698	461	321	4657	0.00	0.00	0.00	0.00	0.00	0.00	0.00	0.00	0.00	0.00	0.00	150840955	164510559	335445027	238912540	117753259	144175379	158718197	340860586	259269992	148702536	2059189030	0
220290	CORRENTE	PI	NORDESTE	2012	2	0	1	0	0	0	1	2	2	1	9	2508	2855	4250	2379	1199	2405	2764	4183	2323	1304	26170	7.97	0.00	2.35	0.00	0.00	0.00	3.62	4.78	8.61	7.67	3.44	150840955	164510559	335445027	238912540	117753259	144175379	158718197	340860586	259269992	148702536	2059189030	120288
220300	CRISTALANDIA DO PIAUI	PI	NORDESTE	2012	1	0	0	5	0	0	1	1	1	0	9	857	859	1285	796	414	821	764	1141	721	429	8087	11.67	0.00	0.00	62.81	0.00	0.00	13.09	8.76	13.87	0.00	11.13	150840955	164510559	335445027	238912540	117753259	144175379	158718197	340860586	259269992	148702536	2059189030	176010
220310	CRISTINO CASTRO	PI	NORDESTE	2012	0	0	0	0	0	0	0	1	0	0	1	977	1151	1639	904	503	926	1061	1565	956	588	10270	0.00	0.00	0.00	0.00	0.00	0.00	0.00	6.39	0.00	0.00	0.97	150840955	164510559	335445027	238912540	117753259	144175379	158718197	340860586	259269992	148702536	2059189030	0
220320	CURIMATA	PI	NORDESTE	2012	0	0	0	2	1	0	0	0	0	0	3	1069	1200	1765	1040	548	1011	1151	1696	1026	609	11115	0.00	0.00	0.00	19.23	18.25	0.00	0.00	0.00	0.00	0.00	2.70	150840955	164510559	335445027	238912540	117753259	144175379	158718197	340860586	259269992	148702536	2059189030	0
220323	CURRAIS	PI	NORDESTE	2012	0	0	0	0	1	0	0	0	0	0	1	522	533	779	456	257	503	458	670	421	252	4851	0.00	0.00	0.00	0.00	38.91	0.00	0.00	0.00	0.00	0.00	2.06	150840955	164510559	335445027	238912540	117753259	144175379	158718197	340860586	259269992	148702536	2059189030	0
220325	CURRALINHOS	PI	NORDESTE	2012	0	0	0	0	0	0	0	0	0	0	0	425	473	683	389	234	384	421	666	401	247	4323	0.00	0.00	0.00	0.00	0.00	0.00	0.00	0.00	0.00	0.00	0.00	150840955	164510559	335445027	238912540	117753259	144175379	158718197	340860586	259269992	148702536	2059189030	0
220327	CURRAL NOVO DO PIAUI	PI	NORDESTE	2012	0	0	0	0	0	0	0	0	0	0	0	563	625	824	440	226	522	534	773	435	221	5163	0.00	0.00	0.00	0.00	0.00	0.00	0.00	0.00	0.00	0.00	0.00	150840955	164510559	335445027	238912540	117753259	144175379	158718197	340860586	259269992	148702536	2059189030	0
220330	DEMERVAL LOBAO	PI	NORDESTE	2012	0	0	0	1	0	0	0	0	1	0	2	1134	1285	2217	1225	777	1124	1256	2290	1391	951	13650	0.00	0.00	0.00	8.16	0.00	0.00	0.00	0.00	7.19	0.00	1.47	150840955	164510559	335445027	238912540	117753259	144175379	158718197	340860586	259269992	148702536	2059189030	0
220335	DIRCEU ARCOVERDE	PI	NORDESTE	2012	0	0	0	0	0	0	0	0	0	0	0	534	700	1106	738	421	530	648	1003	722	476	6878	0.00	0.00	0.00	0.00	0.00	0.00	0.00	0.00	0.00	0.00	0.00	150840955	164510559	335445027	238912540	117753259	144175379	158718197	340860586	259269992	148702536	2059189030	0
220340	DOM EXPEDITO LOPES	PI	NORDESTE	2012	0	1	1	1	0	0	1	3	0	0	7	514	605	1063	757	386	471	623	1104	829	418	6770	0.00	16.53	9.41	13.21	0.00	0.00	16.05	27.17	0.00	0.00	10.34	150840955	164510559	335445027	238912540	117753259	144175379	158718197	340860586	259269992	148702536	2059189030	0
220342	DOMINGOS MOURAO	PI	NORDESTE	2012	0	0	0	0	0	0	0	0	0	0	0	394	512	630	408	256	409	471	600	412	271	4363	0.00	0.00	0.00	0.00	0.00	0.00	0.00	0.00	0.00	0.00	0.00	150840955	164510559	335445027	238912540	117753259	144175379	158718197	340860586	259269992	148702536	2059189030	0
220345	DOM INOCENCIO	PI	NORDESTE	2012	0	0	0	1	0	0	0	0	1	1	3	756	926	1485	1081	598	756	852	1418	987	629	9488	0.00	0.00	0.00	9.25	0.00	0.00	0.00	0.00	10.13	15.90	3.16	150840955	164510559	335445027	238912540	117753259	144175379	158718197	340860586	259269992	148702536	2059189030	0
220350	ELESBAO VELOSO	PI	NORDESTE	2012	1	0	0	0	0	0	0	0	1	0	2	1116	1295	2299	1506	1060	1060	1198	2312	1710	1238	14794	8.96	0.00	0.00	0.00	0.00	0.00	0.00	0.00	5.85	0.00	1.35	150840955	164510559	335445027	238912540	117753259	144175379	158718197	340860586	259269992	148702536	2059189030	135162
220360	ELISEU MARTINS	PI	NORDESTE	2012	0	0	0	0	0	0	0	0	0	0	0	425	461	788	489	310	359	391	699	498	391	4811	0.00	0.00	0.00	0.00	0.00	0.00	0.00	0.00	0.00	0.00	0.00	150840955	164510559	335445027	238912540	117753259	144175379	158718197	340860586	259269992	148702536	2059189030	0
220370	ESPERANTINA	PI	NORDESTE	2012	3	0	3	3	2	0	0	4	3	0	18	3405	3834	6600	3482	1993	3273	3685	6513	3873	2277	38935	8.81	0.00	4.55	8.62	10.04	0.00	0.00	6.14	7.75	0.00	4.62	150840955	164510559	335445027	238912540	117753259	144175379	158718197	340860586	259269992	148702536	2059189030	132900
220375	FARTURA DO PIAUI	PI	NORDESTE	2012	0	0	0	0	0	0	0	0	0	0	0	463	559	778	541	305	458	538	743	506	332	5223	0.00	0.00	0.00	0.00	0.00	0.00	0.00	0.00	0.00	0.00	0.00	150840955	164510559	335445027	238912540	117753259	144175379	158718197	340860586	259269992	148702536	2059189030	0
220380	FLORES DO PIAUI	PI	NORDESTE	2012	0	0	0	0	0	0	0	0	0	1	1	406	429	697	454	279	398	400	645	475	285	4468	0.00	0.00	0.00	0.00	0.00	0.00	0.00	0.00	0.00	35.09	2.24	150840955	164510559	335445027	238912540	117753259	144175379	158718197	340860586	259269992	148702536	2059189030	0
220385	FLORESTA DO PIAUI	PI	NORDESTE	2012	0	0	0	0	0	0	0	0	0	0	0	202	261	370	287	179	157	208	374	304	203	2545	0.00	0.00	0.00	0.00	0.00	0.00	0.00	0.00	0.00	0.00	0.00	150840955	164510559	335445027	238912540	117753259	144175379	158718197	340860586	259269992	148702536	2059189030	0
220390	FLORIANO	PI	NORDESTE	2012	1	0	2	2	0	1	1	2	0	0	9	4523	5468	9749	5599	2680	4382	5513	10662	6745	3961	59282	2.21	0.00	2.05	3.57	0.00	2.28	1.81	1.88	0.00	0.00	1.52	150840955	164510559	335445027	238912540	117753259	144175379	158718197	340860586	259269992	148702536	2059189030	33350
220400	FRANCINOPOLIS	PI	NORDESTE	2012	0	0	0	0	1	0	0	0	0	0	1	438	524	746	547	360	401	524	788	605	424	5357	0.00	0.00	0.00	0.00	27.78	0.00	0.00	0.00	0.00	0.00	1.87	150840955	164510559	335445027	238912540	117753259	144175379	158718197	340860586	259269992	148702536	2059189030	0
220410	FRANCISCO AYRES	PI	NORDESTE	2012	0	0	0	0	0	0	0	0	0	0	0	377	419	626	470	337	361	393	640	516	386	4525	0.00	0.00	0.00	0.00	0.00	0.00	0.00	0.00	0.00	0.00	0.00	150840955	164510559	335445027	238912540	117753259	144175379	158718197	340860586	259269992	148702536	2059189030	0
220415	FRANCISCO MACEDO	PI	NORDESTE	2012	0	0	0	0	0	0	0	0	0	0	0	261	281	515	316	154	255	294	505	301	180	3062	0.00	0.00	0.00	0.00	0.00	0.00	0.00	0.00	0.00	0.00	0.00	150840955	164510559	335445027	238912540	117753259	144175379	158718197	340860586	259269992	148702536	2059189030	0
220420	FRANCISCO SANTOS	PI	NORDESTE	2012	0	0	0	0	1	0	0	1	0	1	3	777	815	1507	933	518	647	799	1411	993	528	8928	0.00	0.00	0.00	0.00	19.31	0.00	0.00	7.09	0.00	18.94	3.36	150840955	164510559	335445027	238912540	117753259	144175379	158718197	340860586	259269992	148702536	2059189030	0
220430	FRONTEIRAS	PI	NORDESTE	2012	0	0	0	0	0	0	0	0	0	0	0	933	1106	1762	1175	598	908	1071	1841	1257	735	11386	0.00	0.00	0.00	0.00	0.00	0.00	0.00	0.00	0.00	0.00	0.00	150840955	164510559	335445027	238912540	117753259	144175379	158718197	340860586	259269992	148702536	2059189030	0
220435	GEMINIANO	PI	NORDESTE	2012	0	0	1	1	0	0	0	0	0	0	2	476	543	836	544	291	427	488	792	604	312	5313	0.00	0.00	11.96	18.38	0.00	0.00	0.00	0.00	0.00	0.00	3.76	150840955	164510559	335445027	238912540	117753259	144175379	158718197	340860586	259269992	148702536	2059189030	0
220440	GILBUES	PI	NORDESTE	2012	0	1	1	2	1	0	0	0	0	0	5	1058	1214	1618	929	499	1027	1220	1584	955	556	10660	0.00	8.24	6.18	21.53	20.04	0.00	0.00	0.00	0.00	0.00	4.69	150840955	164510559	335445027	238912540	117753259	144175379	158718197	340860586	259269992	148702536	2059189030	0
220450	GUADALUPE	PI	NORDESTE	2012	0	0	0	0	0	0	0	0	0	0	0	886	1014	1747	1024	552	882	996	1701	1072	635	10509	0.00	0.00	0.00	0.00	0.00	0.00	0.00	0.00	0.00	0.00	0.00	150840955	164510559	335445027	238912540	117753259	144175379	158718197	340860586	259269992	148702536	2059189030	0
220455	GUARIBAS	PI	NORDESTE	2012	0	0	0	0	0	0	0	0	1	0	1	473	569	733	349	147	435	568	713	361	172	4520	0.00	0.00	0.00	0.00	0.00	0.00	0.00	0.00	27.70	0.00	2.21	150840955	164510559	335445027	238912540	117753259	144175379	158718197	340860586	259269992	148702536	2059189030	0
220460	HUGO NAPOLEAO	PI	NORDESTE	2012	0	0	0	0	0	0	0	0	0	0	0	296	363	565	418	239	323	388	614	405	254	3865	0.00	0.00	0.00	0.00	0.00	0.00	0.00	0.00	0.00	0.00	0.00	150840955	164510559	335445027	238912540	117753259	144175379	158718197	340860586	259269992	148702536	2059189030	0
220465	ILHA GRANDE	PI	NORDESTE	2012	0	0	0	0	0	0	0	0	0	0	0	844	1007	1522	831	488	830	864	1433	819	563	9201	0.00	0.00	0.00	0.00	0.00	0.00	0.00	0.00	0.00	0.00	0.00	150840955	164510559	335445027	238912540	117753259	144175379	158718197	340860586	259269992	148702536	2059189030	0
220470	INHUMA	PI	NORDESTE	2012	4	2	2	9	5	0	3	11	8	1	45	1221	1486	2272	1588	921	1204	1430	2390	1671	1043	15226	32.76	13.46	8.80	56.68	54.29	0.00	20.98	46.03	47.88	9.59	29.55	150840955	164510559	335445027	238912540	117753259	144175379	158718197	340860586	259269992	148702536	2059189030	494155
220480	IPIRANGA DO PIAUI	PI	NORDESTE	2012	0	0	0	2	0	0	0	0	1	0	3	770	920	1496	979	569	775	881	1508	1088	629	9615	0.00	0.00	0.00	20.43	0.00	0.00	0.00	0.00	9.19	0.00	3.12	150840955	164510559	335445027	238912540	117753259	144175379	158718197	340860586	259269992	148702536	2059189030	0
220490	ISAIAS COELHO	PI	NORDESTE	2012	0	0	0	0	0	0	0	0	0	0	0	723	903	1313	815	451	739	887	1245	834	518	8428	0.00	0.00	0.00	0.00	0.00	0.00	0.00	0.00	0.00	0.00	0.00	150840955	164510559	335445027	238912540	117753259	144175379	158718197	340860586	259269992	148702536	2059189030	0
220500	ITAINOPOLIS	PI	NORDESTE	2012	1	0	0	1	0	1	0	0	0	2	5	779	1012	1702	1348	823	721	947	1687	1472	884	11375	12.84	0.00	0.00	7.42	0.00	13.87	0.00	0.00	0.00	22.62	4.40	150840955	164510559	335445027	238912540	117753259	144175379	158718197	340860586	259269992	148702536	2059189030	193634
220510	ITAUEIRA	PI	NORDESTE	2012	2	0	3	3	1	5	0	7	5	2	28	881	1013	1781	1169	674	885	946	1647	1192	766	10954	22.70	0.00	16.84	25.66	14.84	56.50	0.00	42.50	41.95	26.11	25.56	150840955	164510559	335445027	238912540	117753259	144175379	158718197	340860586	259269992	148702536	2059189030	342431
220515	JACOBINA DO PIAUI	PI	NORDESTE	2012	0	0	0	0	0	0	0	0	0	0	0	454	568	925	684	311	432	536	941	634	340	5825	0.00	0.00	0.00	0.00	0.00	0.00	0.00	0.00	0.00	0.00	0.00	150840955	164510559	335445027	238912540	117753259	144175379	158718197	340860586	259269992	148702536	2059189030	0
220520	JAICOS	PI	NORDESTE	2012	0	0	0	0	0	0	0	0	1	0	1	1641	1873	2821	1721	1018	1640	1818	2986	1911	1196	18625	0.00	0.00	0.00	0.00	0.00	0.00	0.00	0.00	5.23	0.00	0.54	150840955	164510559	335445027	238912540	117753259	144175379	158718197	340860586	259269992	148702536	2059189030	0
220525	JARDIM DO MULATO	PI	NORDESTE	2012	0	0	0	0	0	0	0	0	0	0	0	388	447	643	488	271	355	413	660	487	283	4435	0.00	0.00	0.00	0.00	0.00	0.00	0.00	0.00	0.00	0.00	0.00	150840955	164510559	335445027	238912540	117753259	144175379	158718197	340860586	259269992	148702536	2059189030	0
220527	JATOBA DO PIAUI	PI	NORDESTE	2012	0	0	1	8	0	0	2	1	0	1	13	369	440	749	543	384	366	392	707	500	342	4792	0.00	0.00	13.35	147.33	0.00	0.00	51.02	14.14	0.00	29.24	27.13	150840955	164510559	335445027	238912540	117753259	144175379	158718197	340860586	259269992	148702536	2059189030	0
220530	JERUMENHA	PI	NORDESTE	2012	0	0	0	2	0	0	0	0	0	0	2	362	484	682	463	269	360	420	647	480	317	4484	0.00	0.00	0.00	43.20	0.00	0.00	0.00	0.00	0.00	0.00	4.46	150840955	164510559	335445027	238912540	117753259	144175379	158718197	340860586	259269992	148702536	2059189030	0
220535	JOAO COSTA	PI	NORDESTE	2012	0	0	0	0	0	0	0	1	0	0	1	243	281	573	343	159	246	267	444	295	174	3025	0.00	0.00	0.00	0.00	0.00	0.00	0.00	22.52	0.00	0.00	3.31	150840955	164510559	335445027	238912540	117753259	144175379	158718197	340860586	259269992	148702536	2059189030	0
220540	JOAQUIM PIRES	PI	NORDESTE	2012	0	1	1	1	1	0	1	0	1	1	7	1311	1610	2345	1321	727	1289	1483	2155	1268	689	14198	0.00	6.21	4.26	7.57	13.76	0.00	6.74	0.00	7.89	14.51	4.93	150840955	164510559	335445027	238912540	117753259	144175379	158718197	340860586	259269992	148702536	2059189030	0
220545	JOCA MARQUES	PI	NORDESTE	2012	0	0	0	0	0	0	0	0	0	0	0	545	576	930	438	248	529	502	843	438	228	5277	0.00	0.00	0.00	0.00	0.00	0.00	0.00	0.00	0.00	0.00	0.00	150840955	164510559	335445027	238912540	117753259	144175379	158718197	340860586	259269992	148702536	2059189030	0
220550	JOSE DE FREITAS	PI	NORDESTE	2012	1	6	7	4	4	1	4	5	8	4	44	3328	3738	6380	3553	2062	3205	3580	6523	3656	2253	38278	3.00	16.05	10.97	11.26	19.40	3.12	11.17	7.67	21.88	17.75	11.49	150840955	164510559	335445027	238912540	117753259	144175379	158718197	340860586	259269992	148702536	2059189030	45325
220551	JUAZEIRO DO PIAUI	PI	NORDESTE	2012	0	0	0	0	0	0	1	0	1	0	2	526	595	824	554	292	465	562	788	522	303	5431	0.00	0.00	0.00	0.00	0.00	0.00	17.79	0.00	19.16	0.00	3.68	150840955	164510559	335445027	238912540	117753259	144175379	158718197	340860586	259269992	148702536	2059189030	0
220552	JULIO BORGES	PI	NORDESTE	2012	0	1	1	1	5	0	2	2	0	3	15	523	619	857	558	306	506	555	791	491	327	5533	0.00	16.16	11.67	17.92	163.40	0.00	36.04	25.28	0.00	91.74	27.11	150840955	164510559	335445027	238912540	117753259	144175379	158718197	340860586	259269992	148702536	2059189030	0
220553	JUREMA	PI	NORDESTE	2012	0	0	0	0	0	0	0	0	0	0	0	430	476	783	484	247	391	435	732	399	282	4659	0.00	0.00	0.00	0.00	0.00	0.00	0.00	0.00	0.00	0.00	0.00	150840955	164510559	335445027	238912540	117753259	144175379	158718197	340860586	259269992	148702536	2059189030	0
220554	LAGOINHA DO PIAUI	PI	NORDESTE	2012	0	0	0	0	0	0	0	0	0	0	0	260	302	369	281	178	209	247	440	297	168	2751	0.00	0.00	0.00	0.00	0.00	0.00	0.00	0.00	0.00	0.00	0.00	150840955	164510559	335445027	238912540	117753259	144175379	158718197	340860586	259269992	148702536	2059189030	0
220555	LAGOA ALEGRE	PI	NORDESTE	2012	0	1	0	0	0	0	0	1	1	0	3	804	960	1306	732	455	716	851	1268	692	501	8285	0.00	10.42	0.00	0.00	0.00	0.00	0.00	7.89	14.45	0.00	3.62	150840955	164510559	335445027	238912540	117753259	144175379	158718197	340860586	259269992	148702536	2059189030	0
220556	LAGOA DO BARRO DO PIAUI	PI	NORDESTE	2012	0	0	0	0	0	0	0	0	0	0	0	406	487	760	457	274	373	457	700	433	295	4642	0.00	0.00	0.00	0.00	0.00	0.00	0.00	0.00	0.00	0.00	0.00	150840955	164510559	335445027	238912540	117753259	144175379	158718197	340860586	259269992	148702536	2059189030	0
220557	LAGOA DE SAO FRANCISCO	PI	NORDESTE	2012	0	0	0	0	0	0	0	0	0	0	0	590	777	947	607	360	616	745	981	611	387	6621	0.00	0.00	0.00	0.00	0.00	0.00	0.00	0.00	0.00	0.00	0.00	150840955	164510559	335445027	238912540	117753259	144175379	158718197	340860586	259269992	148702536	2059189030	0
220558	LAGOA DO PIAUI	PI	NORDESTE	2012	0	0	0	0	0	0	0	0	0	0	0	360	393	670	390	231	324	370	646	376	222	3982	0.00	0.00	0.00	0.00	0.00	0.00	0.00	0.00	0.00	0.00	0.00	150840955	164510559	335445027	238912540	117753259	144175379	158718197	340860586	259269992	148702536	2059189030	0
220559	LAGOA DO SITIO	PI	NORDESTE	2012	0	1	3	2	3	0	0	0	3	0	12	445	489	717	562	326	424	436	750	567	303	5019	0.00	20.45	41.84	35.59	92.02	0.00	0.00	0.00	52.91	0.00	23.91	150840955	164510559	335445027	238912540	117753259	144175379	158718197	340860586	259269992	148702536	2059189030	0
220560	LANDRI SALES	PI	NORDESTE	2012	0	0	0	0	0	0	0	0	0	0	0	479	503	702	608	368	460	456	805	595	403	5379	0.00	0.00	0.00	0.00	0.00	0.00	0.00	0.00	0.00	0.00	0.00	150840955	164510559	335445027	238912540	117753259	144175379	158718197	340860586	259269992	148702536	2059189030	0
220570	LUIS CORREIA	PI	NORDESTE	2012	0	0	0	0	0	0	0	0	0	0	0	2653	3041	5128	2820	1418	2510	2870	4813	2665	1473	29391	0.00	0.00	0.00	0.00	0.00	0.00	0.00	0.00	0.00	0.00	0.00	150840955	164510559	335445027	238912540	117753259	144175379	158718197	340860586	259269992	148702536	2059189030	0
220580	LUZILANDIA	PI	NORDESTE	2012	0	0	0	0	0	0	0	0	0	0	0	2405	2534	4016	2259	1477	2189	2396	4039	2540	1499	25354	0.00	0.00	0.00	0.00	0.00	0.00	0.00	0.00	0.00	0.00	0.00	150840955	164510559	335445027	238912540	117753259	144175379	158718197	340860586	259269992	148702536	2059189030	0
220585	MADEIRO	PI	NORDESTE	2012	0	0	0	0	0	0	0	0	0	0	0	848	967	1327	682	342	805	827	1277	646	358	8079	0.00	0.00	0.00	0.00	0.00	0.00	0.00	0.00	0.00	0.00	0.00	150840955	164510559	335445027	238912540	117753259	144175379	158718197	340860586	259269992	148702536	2059189030	0
220590	MANOEL EMIDIO	PI	NORDESTE	2012	0	0	0	0	0	0	0	0	0	0	0	450	562	880	551	319	389	544	806	526	313	5340	0.00	0.00	0.00	0.00	0.00	0.00	0.00	0.00	0.00	0.00	0.00	150840955	164510559	335445027	238912540	117753259	144175379	158718197	340860586	259269992	148702536	2059189030	0
220595	MARCOLANDIA	PI	NORDESTE	2012	0	0	0	0	0	0	0	0	0	0	0	823	860	1224	735	363	799	859	1296	802	366	8127	0.00	0.00	0.00	0.00	0.00	0.00	0.00	0.00	0.00	0.00	0.00	150840955	164510559	335445027	238912540	117753259	144175379	158718197	340860586	259269992	148702536	2059189030	0
220600	MARCOS PARENTE	PI	NORDESTE	2012	0	0	0	0	0	0	0	0	0	0	0	408	417	682	480	278	387	390	682	488	347	4559	0.00	0.00	0.00	0.00	0.00	0.00	0.00	0.00	0.00	0.00	0.00	150840955	164510559	335445027	238912540	117753259	144175379	158718197	340860586	259269992	148702536	2059189030	0
220605	MASSAPE DO PIAUI	PI	NORDESTE	2012	0	0	0	0	0	0	0	0	0	0	0	529	606	1039	621	421	531	592	980	627	442	6388	0.00	0.00	0.00	0.00	0.00	0.00	0.00	0.00	0.00	0.00	0.00	150840955	164510559	335445027	238912540	117753259	144175379	158718197	340860586	259269992	148702536	2059189030	0
220610	MATIAS OLIMPIO	PI	NORDESTE	2012	0	0	0	1	0	0	0	0	0	0	1	1129	1158	1672	901	538	1077	1108	1665	947	581	10776	0.00	0.00	0.00	11.10	0.00	0.00	0.00	0.00	0.00	0.00	0.93	150840955	164510559	335445027	238912540	117753259	144175379	158718197	340860586	259269992	148702536	2059189030	0
220620	MIGUEL ALVES	PI	NORDESTE	2012	0	0	0	1	0	0	0	1	2	0	4	3498	3981	4939	2726	1612	3363	3666	4880	2793	1776	33234	0.00	0.00	0.00	3.67	0.00	0.00	0.00	2.05	7.16	0.00	1.20	150840955	164510559	335445027	238912540	117753259	144175379	158718197	340860586	259269992	148702536	2059189030	0
220630	MIGUEL LEAO	PI	NORDESTE	2012	0	0	0	0	0	0	0	0	0	0	0	140	144	200	116	66	99	119	200	119	71	1274	0.00	0.00	0.00	0.00	0.00	0.00	0.00	0.00	0.00	0.00	0.00	150840955	164510559	335445027	238912540	117753259	144175379	158718197	340860586	259269992	148702536	2059189030	0
220635	MILTON BRANDAO	PI	NORDESTE	2012	0	0	0	0	0	0	0	0	0	0	0	558	746	924	717	382	557	759	976	688	340	6647	0.00	0.00	0.00	0.00	0.00	0.00	0.00	0.00	0.00	0.00	0.00	150840955	164510559	335445027	238912540	117753259	144175379	158718197	340860586	259269992	148702536	2059189030	0
220640	MONSENHOR GIL	PI	NORDESTE	2012	0	0	0	0	0	0	0	0	0	0	0	809	988	1712	1000	697	828	996	1685	1074	780	10569	0.00	0.00	0.00	0.00	0.00	0.00	0.00	0.00	0.00	0.00	0.00	150840955	164510559	335445027	238912540	117753259	144175379	158718197	340860586	259269992	148702536	2059189030	0
220650	MONSENHOR HIPOLITO	PI	NORDESTE	2012	0	0	0	1	0	0	1	0	0	0	2	613	701	1202	815	481	569	644	1184	883	521	7613	0.00	0.00	0.00	12.27	0.00	0.00	15.53	0.00	0.00	0.00	2.63	150840955	164510559	335445027	238912540	117753259	144175379	158718197	340860586	259269992	148702536	2059189030	0
220660	MONTE ALEGRE DO PIAUI	PI	NORDESTE	2012	0	0	0	0	0	0	0	0	0	0	0	1082	1231	1650	965	476	1026	1172	1562	903	530	10597	0.00	0.00	0.00	0.00	0.00	0.00	0.00	0.00	0.00	0.00	0.00	150840955	164510559	335445027	238912540	117753259	144175379	158718197	340860586	259269992	148702536	2059189030	0
220665	MORRO CABECA NO TEMPO	PI	NORDESTE	2012	0	0	2	1	0	0	1	1	1	0	6	463	491	669	469	230	438	518	647	394	228	4547	0.00	0.00	29.90	21.32	0.00	0.00	19.31	15.46	25.38	0.00	13.20	150840955	164510559	335445027	238912540	117753259	144175379	158718197	340860586	259269992	148702536	2059189030	0
220667	MORRO DO CHAPEU DO PIAUI	PI	NORDESTE	2012	1	0	1	3	0	0	0	0	0	0	5	635	756	1057	624	325	609	710	1039	580	355	6690	15.75	0.00	9.46	48.08	0.00	0.00	0.00	0.00	0.00	0.00	7.47	150840955	164510559	335445027	238912540	117753259	144175379	158718197	340860586	259269992	148702536	2059189030	237545
220669	MURICI DOS PORTELAS	PI	NORDESTE	2012	1	0	1	1	0	0	0	0	1	2	6	959	945	1455	770	430	893	935	1284	721	397	8789	10.43	0.00	6.87	12.99	0.00	0.00	0.00	0.00	13.87	50.38	6.83	150840955	164510559	335445027	238912540	117753259	144175379	158718197	340860586	259269992	148702536	2059189030	157290
220670	NAZARE DO PIAUI	PI	NORDESTE	2012	0	1	0	1	0	0	1	0	0	0	3	633	747	1069	751	523	563	731	1073	801	565	7456	0.00	13.39	0.00	13.32	0.00	0.00	13.68	0.00	0.00	0.00	4.02	150840955	164510559	335445027	238912540	117753259	144175379	158718197	340860586	259269992	148702536	2059189030	0
220672	NAZARIA	PI	NORDESTE	2012	0	0	2	1	0	0	1	0	0	0	4	797	850	1316	777	467	767	781	1255	814	514	8338	0.00	0.00	15.20	12.87	0.00	0.00	12.80	0.00	0.00	0.00	4.80	150840955	164510559	335445027	238912540	117753259	144175379	158718197	340860586	259269992	148702536	2059189030	0
220675	NOSSA SENHORA DE NAZARE	PI	NORDESTE	2012	0	0	1	1	1	0	0	0	1	0	4	360	433	749	497	369	337	369	731	499	372	4716	0.00	0.00	13.35	20.12	27.10	0.00	0.00	0.00	20.04	0.00	8.48	150840955	164510559	335445027	238912540	117753259	144175379	158718197	340860586	259269992	148702536	2059189030	0
220680	NOSSA SENHORA DOS REMEDIOS	PI	NORDESTE	2012	1	0	0	0	0	0	0	1	1	0	3	901	895	1326	712	367	853	924	1322	730	444	8474	11.10	0.00	0.00	0.00	0.00	0.00	0.00	7.56	13.70	0.00	3.54	150840955	164510559	335445027	238912540	117753259	144175379	158718197	340860586	259269992	148702536	2059189030	167415
220690	NOVO ORIENTE DO PIAUI	PI	NORDESTE	2012	0	0	2	1	0	1	0	0	4	0	8	513	640	1008	673	459	461	589	988	762	538	6631	0.00	0.00	19.84	14.86	0.00	21.69	0.00	0.00	52.49	0.00	12.06	150840955	164510559	335445027	238912540	117753259	144175379	158718197	340860586	259269992	148702536	2059189030	0
220695	NOVO SANTO ANTONIO	PI	NORDESTE	2012	0	0	0	0	0	0	0	0	0	0	0	220	277	419	325	230	207	255	456	326	190	2905	0.00	0.00	0.00	0.00	0.00	0.00	0.00	0.00	0.00	0.00	0.00	150840955	164510559	335445027	238912540	117753259	144175379	158718197	340860586	259269992	148702536	2059189030	0
220700	OEIRAS	PI	NORDESTE	2012	0	0	4	0	3	0	0	0	3	1	11	3084	3565	5545	3380	1896	3028	3613	6127	3934	2452	36624	0.00	0.00	7.21	0.00	15.82	0.00	0.00	0.00	7.63	4.08	3.00	150840955	164510559	335445027	238912540	117753259	144175379	158718197	340860586	259269992	148702536	2059189030	0
220710	OLHO D'AGUA DO PIAUI	PI	NORDESTE	2012	0	0	0	0	0	0	0	0	0	0	0	240	220	345	231	140	231	248	363	228	146	2392	0.00	0.00	0.00	0.00	0.00	0.00	0.00	0.00	0.00	0.00	0.00	150840955	164510559	335445027	238912540	117753259	144175379	158718197	340860586	259269992	148702536	2059189030	0
220720	PADRE MARCOS	PI	NORDESTE	2012	0	0	0	0	0	0	0	0	0	0	0	492	637	986	774	409	492	662	1062	825	490	6829	0.00	0.00	0.00	0.00	0.00	0.00	0.00	0.00	0.00	0.00	0.00	150840955	164510559	335445027	238912540	117753259	144175379	158718197	340860586	259269992	148702536	2059189030	0
220730	PAES LANDIM	PI	NORDESTE	2012	0	0	0	0	0	0	0	0	0	0	0	370	455	618	401	246	327	410	616	442	264	4149	0.00	0.00	0.00	0.00	0.00	0.00	0.00	0.00	0.00	0.00	0.00	150840955	164510559	335445027	238912540	117753259	144175379	158718197	340860586	259269992	148702536	2059189030	0
220735	PAJEU DO PIAUI	PI	NORDESTE	2012	1	1	1	3	0	0	0	1	0	1	8	276	313	415	423	255	242	265	470	381	252	3292	36.23	31.95	24.10	70.92	0.00	0.00	0.00	21.28	0.00	39.68	24.30	150840955	164510559	335445027	238912540	117753259	144175379	158718197	340860586	259269992	148702536	2059189030	546525
220740	PALMEIRA DO PIAUI	PI	NORDESTE	2012	0	0	0	0	0	0	0	0	0	0	0	474	575	806	520	247	480	505	730	470	288	5095	0.00	0.00	0.00	0.00	0.00	0.00	0.00	0.00	0.00	0.00	0.00	150840955	164510559	335445027	238912540	117753259	144175379	158718197	340860586	259269992	148702536	2059189030	0
220750	PALMEIRAIS	PI	NORDESTE	2012	0	0	0	1	0	0	0	0	0	0	1	1378	1383	2082	1287	832	1410	1474	2072	1381	890	14189	0.00	0.00	0.00	7.77	0.00	0.00	0.00	0.00	0.00	0.00	0.70	150840955	164510559	335445027	238912540	117753259	144175379	158718197	340860586	259269992	148702536	2059189030	0
220755	PAQUETA	PI	NORDESTE	2012	0	0	1	0	0	0	0	1	0	0	2	304	375	631	477	269	291	373	595	447	239	4001	0.00	0.00	15.85	0.00	0.00	0.00	0.00	16.81	0.00	0.00	5.00	150840955	164510559	335445027	238912540	117753259	144175379	158718197	340860586	259269992	148702536	2059189030	0
220760	PARNAGUA	PI	NORDESTE	2012	0	1	1	0	0	0	0	0	0	0	2	1132	1294	1729	997	464	1037	1136	1469	866	465	10589	0.00	7.73	5.78	0.00	0.00	0.00	0.00	0.00	0.00	0.00	1.89	150840955	164510559	335445027	238912540	117753259	144175379	158718197	340860586	259269992	148702536	2059189030	0
220770	PARNAIBA	PI	NORDESTE	2012	0	2	0	0	0	0	0	0	0	0	2	12017	14037	24461	14479	6875	11560	13914	26660	16710	9441	150154	0.00	1.42	0.00	0.00	0.00	0.00	0.00	0.00	0.00	0.00	0.13	150840955	164510559	335445027	238912540	117753259	144175379	158718197	340860586	259269992	148702536	2059189030	0
220775	PASSAGEM FRANCA DO PIAUI	PI	NORDESTE	2012	0	0	0	0	0	0	0	0	0	0	0	410	427	710	365	209	383	427	689	393	231	4244	0.00	0.00	0.00	0.00	0.00	0.00	0.00	0.00	0.00	0.00	0.00	150840955	164510559	335445027	238912540	117753259	144175379	158718197	340860586	259269992	148702536	2059189030	0
220777	PATOS DO PIAUI	PI	NORDESTE	2012	0	0	0	0	0	0	0	0	0	0	0	505	589	939	717	440	492	554	926	677	450	6289	0.00	0.00	0.00	0.00	0.00	0.00	0.00	0.00	0.00	0.00	0.00	150840955	164510559	335445027	238912540	117753259	144175379	158718197	340860586	259269992	148702536	2059189030	0
220779	PAU D'ARCO DO PIAUI	PI	NORDESTE	2012	0	0	0	0	0	0	0	0	0	0	0	373	413	574	387	249	352	370	555	375	248	3896	0.00	0.00	0.00	0.00	0.00	0.00	0.00	0.00	0.00	0.00	0.00	150840955	164510559	335445027	238912540	117753259	144175379	158718197	340860586	259269992	148702536	2059189030	0
220780	PAULISTANA	PI	NORDESTE	2012	0	0	0	0	0	0	0	0	0	0	0	1850	1952	3017	1888	1054	1845	2070	3448	2002	1172	20298	0.00	0.00	0.00	0.00	0.00	0.00	0.00	0.00	0.00	0.00	0.00	150840955	164510559	335445027	238912540	117753259	144175379	158718197	340860586	259269992	148702536	2059189030	0
220785	PAVUSSU	PI	NORDESTE	2012	0	0	0	0	0	0	0	0	0	0	0	275	411	610	426	253	257	358	516	386	240	3732	0.00	0.00	0.00	0.00	0.00	0.00	0.00	0.00	0.00	0.00	0.00	150840955	164510559	335445027	238912540	117753259	144175379	158718197	340860586	259269992	148702536	2059189030	0
220790	PEDRO II	PI	NORDESTE	2012	0	0	0	0	0	0	0	1	1	0	2	3389	4174	5307	3690	2323	3207	3938	5725	4109	2620	38482	0.00	0.00	0.00	0.00	0.00	0.00	0.00	1.75	2.43	0.00	0.52	150840955	164510559	335445027	238912540	117753259	144175379	158718197	340860586	259269992	148702536	2059189030	0
220793	PEDRO LAURENTINO	PI	NORDESTE	2012	0	0	2	3	3	0	0	6	0	0	14	279	235	402	250	121	236	227	380	243	109	2482	0.00	0.00	49.75	120.00	247.93	0.00	0.00	157.89	0.00	0.00	56.41	150840955	164510559	335445027	238912540	117753259	144175379	158718197	340860586	259269992	148702536	2059189030	0
220795	NOVA SANTA RITA	PI	NORDESTE	2012	0	0	0	0	0	0	0	2	0	0	2	423	459	672	451	201	425	417	636	403	222	4309	0.00	0.00	0.00	0.00	0.00	0.00	0.00	31.45	0.00	0.00	4.64	150840955	164510559	335445027	238912540	117753259	144175379	158718197	340860586	259269992	148702536	2059189030	0
220800	PICOS	PI	NORDESTE	2012	6	3	7	6	4	7	8	17	8	0	66	5647	7108	12774	7806	3343	5601	6955	13969	9165	4344	76712	10.63	4.22	5.48	7.69	11.97	12.50	11.50	12.17	8.73	0.00	8.60	150840955	164510559	335445027	238912540	117753259	144175379	158718197	340860586	259269992	148702536	2059189030	160270
220810	PIMENTEIRAS	PI	NORDESTE	2012	1	0	2	1	0	0	0	0	0	0	4	1036	1274	1842	1214	770	1000	1149	1802	1247	707	12041	9.65	0.00	10.86	8.24	0.00	0.00	0.00	0.00	0.00	0.00	3.32	150840955	164510559	335445027	238912540	117753259	144175379	158718197	340860586	259269992	148702536	2059189030	145599
220820	PIO IX	PI	NORDESTE	2012	0	0	0	0	0	0	0	0	0	0	0	1570	1912	2848	1839	894	1481	1791	2936	1890	1014	18175	0.00	0.00	0.00	0.00	0.00	0.00	0.00	0.00	0.00	0.00	0.00	150840955	164510559	335445027	238912540	117753259	144175379	158718197	340860586	259269992	148702536	2059189030	0
220830	PIRACURUCA	PI	NORDESTE	2012	0	0	0	0	0	0	0	0	0	0	0	2218	2935	4489	2690	1538	2201	2878	4564	2983	1694	28190	0.00	0.00	0.00	0.00	0.00	0.00	0.00	0.00	0.00	0.00	0.00	150840955	164510559	335445027	238912540	117753259	144175379	158718197	340860586	259269992	148702536	2059189030	0
220840	PIRIPIRI	PI	NORDESTE	2012	2	1	4	1	1	0	1	4	1	4	19	5031	6264	9704	6261	3592	4784	5963	10332	7091	4394	63416	3.98	1.60	4.12	1.60	2.78	0.00	1.68	3.87	1.41	9.10	3.00	150840955	164510559	335445027	238912540	117753259	144175379	158718197	340860586	259269992	148702536	2059189030	59965
220850	PORTO	PI	NORDESTE	2012	0	0	0	0	0	0	0	0	0	0	0	1374	1489	1883	932	498	1266	1448	1796	1011	580	12277	0.00	0.00	0.00	0.00	0.00	0.00	0.00	0.00	0.00	0.00	0.00	150840955	164510559	335445027	238912540	117753259	144175379	158718197	340860586	259269992	148702536	2059189030	0
220855	PORTO ALEGRE DO PIAUI	PI	NORDESTE	2012	0	0	0	0	0	0	0	0	0	0	0	248	265	434	270	144	249	257	405	242	129	2643	0.00	0.00	0.00	0.00	0.00	0.00	0.00	0.00	0.00	0.00	0.00	150840955	164510559	335445027	238912540	117753259	144175379	158718197	340860586	259269992	148702536	2059189030	0
220860	PRATA DO PIAUI	PI	NORDESTE	2012	0	0	0	0	0	0	0	0	0	0	0	269	339	416	323	239	249	295	444	332	256	3162	0.00	0.00	0.00	0.00	0.00	0.00	0.00	0.00	0.00	0.00	0.00	150840955	164510559	335445027	238912540	117753259	144175379	158718197	340860586	259269992	148702536	2059189030	0
220865	QUEIMADA NOVA	PI	NORDESTE	2012	0	0	0	0	0	0	0	0	0	0	0	685	917	1432	900	465	704	878	1350	922	558	8811	0.00	0.00	0.00	0.00	0.00	0.00	0.00	0.00	0.00	0.00	0.00	150840955	164510559	335445027	238912540	117753259	144175379	158718197	340860586	259269992	148702536	2059189030	0
220870	REDENCAO DO GURGUEIA	PI	NORDESTE	2012	1	0	1	2	0	0	0	1	0	0	5	919	972	1348	710	389	868	946	1304	748	441	8645	10.88	0.00	7.42	28.17	0.00	0.00	0.00	7.67	0.00	0.00	5.78	150840955	164510559	335445027	238912540	117753259	144175379	158718197	340860586	259269992	148702536	2059189030	164136
220880	REGENERACAO	PI	NORDESTE	2012	0	0	0	0	1	1	0	0	0	0	2	1632	1765	2701	1682	1004	1525	1699	2823	1927	1217	17975	0.00	0.00	0.00	0.00	9.96	6.56	0.00	0.00	0.00	0.00	1.11	150840955	164510559	335445027	238912540	117753259	144175379	158718197	340860586	259269992	148702536	2059189030	0
220885	RIACHO FRIO	PI	NORDESTE	2012	0	0	1	0	0	0	0	1	0	0	2	479	466	727	407	182	425	446	636	383	184	4335	0.00	0.00	13.76	0.00	0.00	0.00	0.00	15.72	0.00	0.00	4.61	150840955	164510559	335445027	238912540	117753259	144175379	158718197	340860586	259269992	148702536	2059189030	0
220887	RIBEIRA DO PIAUI	PI	NORDESTE	2012	0	0	0	0	0	0	0	0	0	0	0	397	457	656	460	223	394	447	679	439	241	4393	0.00	0.00	0.00	0.00	0.00	0.00	0.00	0.00	0.00	0.00	0.00	150840955	164510559	335445027	238912540	117753259	144175379	158718197	340860586	259269992	148702536	2059189030	0
220890	RIBEIRO GONCALVES	PI	NORDESTE	2012	0	0	0	0	0	0	0	0	0	0	0	725	787	1205	616	307	733	752	1035	610	321	7091	0.00	0.00	0.00	0.00	0.00	0.00	0.00	0.00	0.00	0.00	0.00	150840955	164510559	335445027	238912540	117753259	144175379	158718197	340860586	259269992	148702536	2059189030	0
220900	RIO GRANDE DO PIAUI	PI	NORDESTE	2012	0	0	0	0	0	0	0	0	0	0	0	510	582	971	672	439	551	592	936	692	479	6424	0.00	0.00	0.00	0.00	0.00	0.00	0.00	0.00	0.00	0.00	0.00	150840955	164510559	335445027	238912540	117753259	144175379	158718197	340860586	259269992	148702536	2059189030	0
220910	SANTA CRUZ DO PIAUI	PI	NORDESTE	2012	0	0	0	0	0	0	0	0	0	0	0	478	522	959	692	381	492	518	959	713	474	6188	0.00	0.00	0.00	0.00	0.00	0.00	0.00	0.00	0.00	0.00	0.00	150840955	164510559	335445027	238912540	117753259	144175379	158718197	340860586	259269992	148702536	2059189030	0
220915	SANTA CRUZ DOS MILAGRES	PI	NORDESTE	2012	0	0	1	0	0	0	0	0	0	0	1	362	373	595	378	238	325	372	612	416	247	3918	0.00	0.00	16.81	0.00	0.00	0.00	0.00	0.00	0.00	0.00	2.55	150840955	164510559	335445027	238912540	117753259	144175379	158718197	340860586	259269992	148702536	2059189030	0
220920	SANTA FILOMENA	PI	NORDESTE	2012	0	0	0	0	0	0	0	0	0	0	0	674	759	1036	559	271	639	703	828	507	268	6244	0.00	0.00	0.00	0.00	0.00	0.00	0.00	0.00	0.00	0.00	0.00	150840955	164510559	335445027	238912540	117753259	144175379	158718197	340860586	259269992	148702536	2059189030	0
220930	SANTA LUZ	PI	NORDESTE	2012	0	0	1	0	0	0	0	0	0	0	1	576	557	1003	519	304	553	524	862	487	313	5698	0.00	0.00	9.97	0.00	0.00	0.00	0.00	0.00	0.00	0.00	1.76	150840955	164510559	335445027	238912540	117753259	144175379	158718197	340860586	259269992	148702536	2059189030	0
220935	SANTANA DO PIAUI	PI	NORDESTE	2012	2	0	1	0	0	0	1	0	2	2	8	328	373	729	502	292	359	429	706	530	324	4572	60.98	0.00	13.72	0.00	0.00	0.00	23.31	0.00	37.74	61.73	17.50	150840955	164510559	335445027	238912540	117753259	144175379	158718197	340860586	259269992	148702536	2059189030	919762
220937	SANTA ROSA DO PIAUI	PI	NORDESTE	2012	0	0	0	0	0	0	0	0	0	0	0	460	545	771	547	307	422	480	798	582	356	5268	0.00	0.00	0.00	0.00	0.00	0.00	0.00	0.00	0.00	0.00	0.00	150840955	164510559	335445027	238912540	117753259	144175379	158718197	340860586	259269992	148702536	2059189030	0
220940	SANTO ANTONIO DE LISBOA	PI	NORDESTE	2012	0	1	0	0	0	1	0	0	0	0	2	489	593	907	694	389	472	583	935	739	425	6226	0.00	16.86	0.00	0.00	0.00	21.19	0.00	0.00	0.00	0.00	3.21	150840955	164510559	335445027	238912540	117753259	144175379	158718197	340860586	259269992	148702536	2059189030	0
220945	SANTO ANTONIO DOS MILAGRES	PI	NORDESTE	2012	0	0	0	0	0	0	0	0	0	0	0	218	218	318	190	109	216	203	346	195	108	2121	0.00	0.00	0.00	0.00	0.00	0.00	0.00	0.00	0.00	0.00	0.00	150840955	164510559	335445027	238912540	117753259	144175379	158718197	340860586	259269992	148702536	2059189030	0
220950	SANTO INACIO DO PIAUI	PI	NORDESTE	2012	0	0	0	0	0	0	0	0	0	0	0	305	345	592	425	231	267	315	558	448	269	3755	0.00	0.00	0.00	0.00	0.00	0.00	0.00	0.00	0.00	0.00	0.00	150840955	164510559	335445027	238912540	117753259	144175379	158718197	340860586	259269992	148702536	2059189030	0
220955	SAO BRAZ DO PIAUI	PI	NORDESTE	2012	0	0	0	0	0	0	0	0	0	0	0	344	457	687	514	291	335	403	669	439	285	4424	0.00	0.00	0.00	0.00	0.00	0.00	0.00	0.00	0.00	0.00	0.00	150840955	164510559	335445027	238912540	117753259	144175379	158718197	340860586	259269992	148702536	2059189030	0
220960	SAO FELIX DO PIAUI	PI	NORDESTE	2012	1	0	0	2	0	0	1	2	1	1	8	213	234	411	339	272	208	240	452	366	282	3017	46.95	0.00	0.00	59.00	0.00	0.00	41.67	44.25	27.32	35.46	26.52	150840955	164510559	335445027	238912540	117753259	144175379	158718197	340860586	259269992	148702536	2059189030	708173
220965	SAO FRANCISCO DE ASSIS DO PIAUI	PI	NORDESTE	2012	0	0	0	0	0	0	0	0	0	0	0	536	593	900	575	230	501	578	848	546	280	5587	0.00	0.00	0.00	0.00	0.00	0.00	0.00	0.00	0.00	0.00	0.00	150840955	164510559	335445027	238912540	117753259	144175379	158718197	340860586	259269992	148702536	2059189030	0
220970	SAO FRANCISCO DO PIAUI	PI	NORDESTE	2012	0	0	0	0	0	0	0	0	0	0	0	513	692	953	686	415	521	628	873	688	473	6442	0.00	0.00	0.00	0.00	0.00	0.00	0.00	0.00	0.00	0.00	0.00	150840955	164510559	335445027	238912540	117753259	144175379	158718197	340860586	259269992	148702536	2059189030	0
220975	SAO GONCALO DO GURGUEIA	PI	NORDESTE	2012	0	0	0	0	0	0	0	0	0	0	0	282	342	474	286	127	286	307	404	275	146	2929	0.00	0.00	0.00	0.00	0.00	0.00	0.00	0.00	0.00	0.00	0.00	150840955	164510559	335445027	238912540	117753259	144175379	158718197	340860586	259269992	148702536	2059189030	0
220980	SAO GONCALO DO PIAUI	PI	NORDESTE	2012	0	0	1	0	0	0	0	0	0	0	1	457	488	737	471	265	423	507	773	497	286	4904	0.00	0.00	13.57	0.00	0.00	0.00	0.00	0.00	0.00	0.00	2.04	150840955	164510559	335445027	238912540	117753259	144175379	158718197	340860586	259269992	148702536	2059189030	0
220985	SAO JOAO DA CANABRAVA	PI	NORDESTE	2012	0	0	0	0	0	0	0	0	1	0	1	370	449	593	508	337	331	428	667	527	355	4565	0.00	0.00	0.00	0.00	0.00	0.00	0.00	0.00	18.98	0.00	2.19	150840955	164510559	335445027	238912540	117753259	144175379	158718197	340860586	259269992	148702536	2059189030	0
220987	SAO JOAO DA FRONTEIRA	PI	NORDESTE	2012	0	0	0	0	0	0	0	0	0	0	0	525	710	852	526	321	553	673	868	539	313	5880	0.00	0.00	0.00	0.00	0.00	0.00	0.00	0.00	0.00	0.00	0.00	150840955	164510559	335445027	238912540	117753259	144175379	158718197	340860586	259269992	148702536	2059189030	0
220990	SAO JOAO DA SERRA	PI	NORDESTE	2012	0	2	1	0	0	0	1	1	2	1	8	489	583	786	674	501	497	588	894	740	511	6263	0.00	34.31	12.72	0.00	0.00	0.00	17.01	11.19	27.03	19.57	12.77	150840955	164510559	335445027	238912540	117753259	144175379	158718197	340860586	259269992	148702536	2059189030	0
220995	SAO JOAO DA VARJOTA	PI	NORDESTE	2012	0	0	1	0	0	0	0	2	0	0	3	451	478	729	421	255	436	469	769	459	315	4782	0.00	0.00	13.72	0.00	0.00	0.00	0.00	26.01	0.00	0.00	6.27	150840955	164510559	335445027	238912540	117753259	144175379	158718197	340860586	259269992	148702536	2059189030	0
220997	SAO JOAO DO ARRAIAL	PI	NORDESTE	2012	0	0	0	0	0	0	0	1	0	0	1	822	824	1153	648	398	755	754	1195	675	407	7631	0.00	0.00	0.00	0.00	0.00	0.00	0.00	8.37	0.00	0.00	1.31	150840955	164510559	335445027	238912540	117753259	144175379	158718197	340860586	259269992	148702536	2059189030	0
221000	SAO JOAO DO PIAUI	PI	NORDESTE	2012	0	0	0	0	0	0	1	0	0	0	1	1840	1976	3209	1899	944	1803	1964	3359	2010	1157	20161	0.00	0.00	0.00	0.00	0.00	0.00	5.09	0.00	0.00	0.00	0.50	150840955	164510559	335445027	238912540	117753259	144175379	158718197	340860586	259269992	148702536	2059189030	0
221005	SAO JOSE DO DIVINO	PI	NORDESTE	2012	0	0	0	0	0	0	0	0	0	0	0	415	560	922	539	268	421	499	883	522	261	5290	0.00	0.00	0.00	0.00	0.00	0.00	0.00	0.00	0.00	0.00	0.00	150840955	164510559	335445027	238912540	117753259	144175379	158718197	340860586	259269992	148702536	2059189030	0
221010	SAO JOSE DO PEIXE	PI	NORDESTE	2012	0	0	0	0	0	0	0	0	0	0	0	360	403	505	414	229	329	357	509	416	255	3777	0.00	0.00	0.00	0.00	0.00	0.00	0.00	0.00	0.00	0.00	0.00	150840955	164510559	335445027	238912540	117753259	144175379	158718197	340860586	259269992	148702536	2059189030	0
221020	SAO JOSE DO PIAUI	PI	NORDESTE	2012	1	0	1	0	3	1	1	2	1	2	12	530	647	994	720	439	529	603	986	793	496	6737	18.87	0.00	10.06	0.00	68.34	18.90	16.58	20.28	12.61	40.32	17.81	150840955	164510559	335445027	238912540	117753259	144175379	158718197	340860586	259269992	148702536	2059189030	284606
221030	SAO JULIAO	PI	NORDESTE	2012	0	0	0	0	0	0	0	0	0	0	0	475	616	919	693	438	453	564	956	733	452	6299	0.00	0.00	0.00	0.00	0.00	0.00	0.00	0.00	0.00	0.00	0.00	150840955	164510559	335445027	238912540	117753259	144175379	158718197	340860586	259269992	148702536	2059189030	0
221035	SAO LOURENCO DO PIAUI	PI	NORDESTE	2012	0	0	0	0	0	0	0	0	0	0	0	351	428	706	543	312	291	359	687	510	355	4542	0.00	0.00	0.00	0.00	0.00	0.00	0.00	0.00	0.00	0.00	0.00	150840955	164510559	335445027	238912540	117753259	144175379	158718197	340860586	259269992	148702536	2059189030	0
221037	SAO LUIS DO PIAUI	PI	NORDESTE	2012	0	0	0	0	0	0	0	0	0	0	0	233	249	355	301	165	208	259	388	295	177	2630	0.00	0.00	0.00	0.00	0.00	0.00	0.00	0.00	0.00	0.00	0.00	150840955	164510559	335445027	238912540	117753259	144175379	158718197	340860586	259269992	148702536	2059189030	0
221038	SAO MIGUEL DA BAIXA GRANDE	PI	NORDESTE	2012	0	0	0	0	0	0	0	0	0	0	0	208	228	351	260	175	178	186	381	280	188	2435	0.00	0.00	0.00	0.00	0.00	0.00	0.00	0.00	0.00	0.00	0.00	150840955	164510559	335445027	238912540	117753259	144175379	158718197	340860586	259269992	148702536	2059189030	0
221039	SAO MIGUEL DO FIDALGO	PI	NORDESTE	2012	0	0	0	0	0	0	0	0	0	0	0	306	341	467	300	165	302	282	440	267	175	3045	0.00	0.00	0.00	0.00	0.00	0.00	0.00	0.00	0.00	0.00	0.00	150840955	164510559	335445027	238912540	117753259	144175379	158718197	340860586	259269992	148702536	2059189030	0
221040	SAO MIGUEL DO TAPUIO	PI	NORDESTE	2012	0	0	0	0	0	0	0	0	0	0	0	1572	1898	2708	1775	1096	1477	1636	2681	1865	1117	17825	0.00	0.00	0.00	0.00	0.00	0.00	0.00	0.00	0.00	0.00	0.00	150840955	164510559	335445027	238912540	117753259	144175379	158718197	340860586	259269992	148702536	2059189030	0
221050	SAO PEDRO DO PIAUI	PI	NORDESTE	2012	0	0	0	1	0	2	0	1	1	1	6	1302	1541	2133	1275	765	1222	1355	2149	1398	906	14046	0.00	0.00	0.00	7.84	0.00	16.37	0.00	4.65	7.15	11.04	4.27	150840955	164510559	335445027	238912540	117753259	144175379	158718197	340860586	259269992	148702536	2059189030	0
221060	SAO RAIMUNDO NONATO	PI	NORDESTE	2012	0	0	0	0	0	0	0	0	0	0	0	2926	3245	5482	3245	1561	2814	3232	5910	3353	1733	33501	0.00	0.00	0.00	0.00	0.00	0.00	0.00	0.00	0.00	0.00	0.00	150840955	164510559	335445027	238912540	117753259	144175379	158718197	340860586	259269992	148702536	2059189030	0
221062	SEBASTIAO BARROS	PI	NORDESTE	2012	0	0	1	1	0	0	0	1	1	0	4	382	403	575	373	169	364	352	497	312	174	3601	0.00	0.00	17.39	26.81	0.00	0.00	0.00	20.12	32.05	0.00	11.11	150840955	164510559	335445027	238912540	117753259	144175379	158718197	340860586	259269992	148702536	2059189030	0
221063	SEBASTIAO LEAL	PI	NORDESTE	2012	0	0	2	2	1	1	0	0	0	0	6	396	396	724	433	254	382	380	645	395	229	4234	0.00	0.00	27.62	46.19	39.37	26.18	0.00	0.00	0.00	0.00	14.17	150840955	164510559	335445027	238912540	117753259	144175379	158718197	340860586	259269992	148702536	2059189030	0
221065	SIGEFREDO PACHECO	PI	NORDESTE	2012	0	0	1	4	2	1	0	2	0	0	10	871	998	1517	1071	669	740	898	1481	1052	623	9920	0.00	0.00	6.59	37.35	29.90	13.51	0.00	13.50	0.00	0.00	10.08	150840955	164510559	335445027	238912540	117753259	144175379	158718197	340860586	259269992	148702536	2059189030	0
221070	SIMOES	PI	NORDESTE	2012	0	0	0	0	0	0	1	2	1	0	4	1463	1601	2192	1281	717	1396	1523	2219	1333	789	14514	0.00	0.00	0.00	0.00	0.00	0.00	6.57	9.01	7.50	0.00	2.76	150840955	164510559	335445027	238912540	117753259	144175379	158718197	340860586	259269992	148702536	2059189030	0
221080	SIMPLICIO MENDES	PI	NORDESTE	2012	0	0	0	0	0	0	0	0	0	0	0	1049	1219	1968	1362	695	959	1172	1905	1355	777	12461	0.00	0.00	0.00	0.00	0.00	0.00	0.00	0.00	0.00	0.00	0.00	150840955	164510559	335445027	238912540	117753259	144175379	158718197	340860586	259269992	148702536	2059189030	0
221090	SOCORRO DO PIAUI	PI	NORDESTE	2012	0	1	1	0	0	0	1	1	2	0	6	411	516	676	471	262	392	426	680	491	290	4615	0.00	19.38	14.79	0.00	0.00	0.00	23.47	14.71	40.73	0.00	13.00	150840955	164510559	335445027	238912540	117753259	144175379	158718197	340860586	259269992	148702536	2059189030	0
221093	SUSSUAPARA	PI	NORDESTE	2012	2	1	1	1	0	0	0	0	1	0	6	482	570	986	730	442	430	557	1073	743	452	6465	41.49	17.54	10.14	13.70	0.00	0.00	0.00	0.00	13.46	0.00	9.28	150840955	164510559	335445027	238912540	117753259	144175379	158718197	340860586	259269992	148702536	2059189030	625896
221095	TAMBORIL DO PIAUI	PI	NORDESTE	2012	0	0	0	0	0	0	0	0	0	0	0	273	322	443	314	139	235	288	407	276	147	2844	0.00	0.00	0.00	0.00	0.00	0.00	0.00	0.00	0.00	0.00	0.00	150840955	164510559	335445027	238912540	117753259	144175379	158718197	340860586	259269992	148702536	2059189030	0
221097	TANQUE DO PIAUI	PI	NORDESTE	2012	0	0	0	4	0	0	0	0	0	0	4	226	257	413	260	158	231	257	429	297	175	2703	0.00	0.00	0.00	153.85	0.00	0.00	0.00	0.00	0.00	0.00	14.80	150840955	164510559	335445027	238912540	117753259	144175379	158718197	340860586	259269992	148702536	2059189030	0
221100	TERESINA	PI	NORDESTE	2012	3	2	14	13	3	4	8	15	12	3	77	63163	74538	143195	80725	30924	60986	75166	165034	103053	44661	841445	0.47	0.27	0.98	1.61	0.97	0.66	1.06	0.91	1.16	0.67	0.92	150840955	164510559	335445027	238912540	117753259	144175379	158718197	340860586	259269992	148702536	2059189030	7164
221110	UNIAO	PI	NORDESTE	2012	0	0	0	0	0	0	0	0	0	0	0	4081	4634	6967	3873	2402	3872	4348	6837	4139	2721	43874	0.00	0.00	0.00	0.00	0.00	0.00	0.00	0.00	0.00	0.00	0.00	150840955	164510559	335445027	238912540	117753259	144175379	158718197	340860586	259269992	148702536	2059189030	0
221120	URUCUI	PI	NORDESTE	2012	0	0	0	0	0	0	0	0	0	0	0	1890	2032	3452	1946	925	1973	2161	3443	1979	1061	20862	0.00	0.00	0.00	0.00	0.00	0.00	0.00	0.00	0.00	0.00	0.00	150840955	164510559	335445027	238912540	117753259	144175379	158718197	340860586	259269992	148702536	2059189030	0
221130	VALENCA DO PIAUI	PI	NORDESTE	2012	0	2	4	5	5	3	2	6	5	0	32	1529	1791	2917	2154	1388	1524	1783	3449	2610	1692	20837	0.00	11.17	13.71	23.21	36.02	19.69	11.22	17.40	19.16	0.00	15.36	150840955	164510559	335445027	238912540	117753259	144175379	158718197	340860586	259269992	148702536	2059189030	0
221135	VARZEA BRANCA	PI	NORDESTE	2012	0	1	0	0	1	0	0	0	1	1	4	460	557	775	510	240	454	535	754	471	253	5009	0.00	17.95	0.00	0.00	41.67	0.00	0.00	0.00	21.23	39.53	7.99	150840955	164510559	335445027	238912540	117753259	144175379	158718197	340860586	259269992	148702536	2059189030	0
221140	VARZEA GRANDE	PI	NORDESTE	2012	1	1	0	0	0	0	0	0	0	1	3	345	384	606	473	276	330	410	697	522	384	4427	28.99	26.04	0.00	0.00	0.00	0.00	0.00	0.00	0.00	26.04	6.78	150840955	164510559	335445027	238912540	117753259	144175379	158718197	340860586	259269992	148702536	2059189030	437220
221150	VERA MENDES	PI	NORDESTE	2012	0	0	0	0	0	0	0	0	0	0	0	263	287	437	341	196	216	291	442	374	215	3062	0.00	0.00	0.00	0.00	0.00	0.00	0.00	0.00	0.00	0.00	0.00	150840955	164510559	335445027	238912540	117753259	144175379	158718197	340860586	259269992	148702536	2059189030	0
221160	VILA NOVA DO PIAUI	PI	NORDESTE	2012	0	0	1	0	0	0	0	0	0	0	1	209	276	496	393	197	184	267	507	394	181	3104	0.00	0.00	20.16	0.00	0.00	0.00	0.00	0.00	0.00	0.00	3.22	150840955	164510559	335445027	238912540	117753259	144175379	158718197	340860586	259269992	148702536	2059189030	0
221170	WALL FERRAZ	PI	NORDESTE	2012	0	0	0	0	0	0	0	0	0	0	0	392	421	677	482	247	392	391	667	486	247	4402	0.00	0.00	0.00	0.00	0.00	0.00	0.00	0.00	0.00	0.00	0.00	150840955	164510559	335445027	238912540	117753259	144175379	158718197	340860586	259269992	148702536	2059189030	0
230010	ABAIARA	CE	NORDESTE	2012	0	0	0	0	0	0	0	0	0	0	0	972	1125	1731	938	644	949	1038	1728	1012	771	10908	0.00	0.00	0.00	0.00	0.00	0.00	0.00	0.00	0.00	0.00	0.00	150840955	164510559	335445027	238912540	117753259	144175379	158718197	340860586	259269992	148702536	2059189030	0
230015	ACARAPE	CE	NORDESTE	2012	0	0	0	0	0	0	0	0	1	0	1	1226	1461	2259	1336	670	1236	1451	2274	1475	774	14162	0.00	0.00	0.00	0.00	0.00	0.00	0.00	0.00	6.78	0.00	0.71	150840955	164510559	335445027	238912540	117753259	144175379	158718197	340860586	259269992	148702536	2059189030	0
230020	ACARAU	CE	NORDESTE	2012	0	0	0	0	0	0	0	0	0	0	0	5190	6469	10193	5285	2873	5050	6054	9794	5305	3100	59313	0.00	0.00	0.00	0.00	0.00	0.00	0.00	0.00	0.00	0.00	0.00	150840955	164510559	335445027	238912540	117753259	144175379	158718197	340860586	259269992	148702536	2059189030	0
230030	ACOPIARA	CE	NORDESTE	2012	0	0	0	0	0	0	0	1	0	0	1	4109	4798	8080	5577	3851	3854	4503	8138	5768	4072	52750	0.00	0.00	0.00	0.00	0.00	0.00	0.00	1.23	0.00	0.00	0.19	150840955	164510559	335445027	238912540	117753259	144175379	158718197	340860586	259269992	148702536	2059189030	0
230040	AIUABA	CE	NORDESTE	2012	0	0	1	1	1	0	0	0	0	0	3	1476	1750	2522	1583	1045	1379	1701	2528	1677	1066	16727	0.00	0.00	3.97	6.32	9.57	0.00	0.00	0.00	0.00	0.00	1.79	150840955	164510559	335445027	238912540	117753259	144175379	158718197	340860586	259269992	148702536	2059189030	0
230050	ALCANTARAS	CE	NORDESTE	2012	0	0	0	1	0	0	0	0	0	0	1	922	1251	1769	1012	619	873	1107	1808	1113	761	11235	0.00	0.00	0.00	9.88	0.00	0.00	0.00	0.00	0.00	0.00	0.89	150840955	164510559	335445027	238912540	117753259	144175379	158718197	340860586	259269992	148702536	2059189030	0
230060	ALTANEIRA	CE	NORDESTE	2012	0	0	0	0	0	0	0	0	0	0	0	578	759	997	624	491	553	686	1087	730	623	7128	0.00	0.00	0.00	0.00	0.00	0.00	0.00	0.00	0.00	0.00	0.00	150840955	164510559	335445027	238912540	117753259	144175379	158718197	340860586	259269992	148702536	2059189030	0
230070	ALTO SANTO	CE	NORDESTE	2012	0	0	0	0	0	0	0	1	0	0	1	1236	1485	2497	1700	941	1198	1378	2497	1731	992	15655	0.00	0.00	0.00	0.00	0.00	0.00	0.00	4.00	0.00	0.00	0.64	150840955	164510559	335445027	238912540	117753259	144175379	158718197	340860586	259269992	148702536	2059189030	0
230075	AMONTADA	CE	NORDESTE	2012	0	0	0	0	0	0	0	0	0	0	0	4102	4709	6614	3491	2167	3894	4396	6025	3192	2158	40748	0.00	0.00	0.00	0.00	0.00	0.00	0.00	0.00	0.00	0.00	0.00	150840955	164510559	335445027	238912540	117753259	144175379	158718197	340860586	259269992	148702536	2059189030	0
230080	ANTONINA DO NORTE	CE	NORDESTE	2012	0	0	0	0	0	0	0	0	0	0	0	622	721	945	604	521	575	689	1094	796	610	7177	0.00	0.00	0.00	0.00	0.00	0.00	0.00	0.00	0.00	0.00	0.00	150840955	164510559	335445027	238912540	117753259	144175379	158718197	340860586	259269992	148702536	2059189030	0
230090	APUIARES	CE	NORDESTE	2012	0	0	0	0	0	0	0	2	0	0	2	1130	1474	2174	1469	908	1096	1378	2133	1421	903	14086	0.00	0.00	0.00	0.00	0.00	0.00	0.00	9.38	0.00	0.00	1.42	150840955	164510559	335445027	238912540	117753259	144175379	158718197	340860586	259269992	148702536	2059189030	0
230100	AQUIRAZ	CE	NORDESTE	2012	0	0	0	1	0	0	0	0	0	0	1	6049	7410	13716	7780	3513	5815	7214	12828	7440	3740	75505	0.00	0.00	0.00	1.29	0.00	0.00	0.00	0.00	0.00	0.00	0.13	150840955	164510559	335445027	238912540	117753259	144175379	158718197	340860586	259269992	148702536	2059189030	0
230110	ARACATI	CE	NORDESTE	2012	0	0	2	0	0	0	0	2	1	1	6	5490	6742	12226	7320	3503	5224	6451	12284	7765	4464	71469	0.00	0.00	1.64	0.00	0.00	0.00	0.00	1.63	1.29	2.24	0.84	150840955	164510559	335445027	238912540	117753259	144175379	158718197	340860586	259269992	148702536	2059189030	0
230120	ARACOIABA	CE	NORDESTE	2012	0	0	0	0	0	0	0	0	0	0	0	2016	2694	4217	2548	1576	2014	2530	3977	2678	1741	25991	0.00	0.00	0.00	0.00	0.00	0.00	0.00	0.00	0.00	0.00	0.00	150840955	164510559	335445027	238912540	117753259	144175379	158718197	340860586	259269992	148702536	2059189030	0
230125	ARARENDA	CE	NORDESTE	2012	0	0	0	1	0	0	0	0	0	0	1	873	1026	1532	1149	742	902	997	1532	1147	864	10764	0.00	0.00	0.00	8.70	0.00	0.00	0.00	0.00	0.00	0.00	0.93	150840955	164510559	335445027	238912540	117753259	144175379	158718197	340860586	259269992	148702536	2059189030	0
230130	ARARIPE	CE	NORDESTE	2012	0	0	0	0	0	2	0	1	0	0	3	2058	2389	3132	1833	1129	1958	2264	3288	1926	1234	21211	0.00	0.00	0.00	0.00	0.00	10.21	0.00	3.04	0.00	0.00	1.41	150840955	164510559	335445027	238912540	117753259	144175379	158718197	340860586	259269992	148702536	2059189030	0
230140	ARATUBA	CE	NORDESTE	2012	1	0	0	0	0	0	1	2	2	0	6	1006	1360	1917	1156	681	1014	1322	1874	1133	704	12167	9.94	0.00	0.00	0.00	0.00	0.00	7.56	10.67	17.65	0.00	4.93	150840955	164510559	335445027	238912540	117753259	144175379	158718197	340860586	259269992	148702536	2059189030	149941
230150	ARNEIROZ	CE	NORDESTE	2012	0	0	0	0	0	0	0	0	1	0	1	601	780	1214	775	561	631	750	1163	809	529	7813	0.00	0.00	0.00	0.00	0.00	0.00	0.00	0.00	12.36	0.00	1.28	150840955	164510559	335445027	238912540	117753259	144175379	158718197	340860586	259269992	148702536	2059189030	0
230160	ASSARE	CE	NORDESTE	2012	0	0	0	0	0	0	0	0	0	0	0	1878	2436	3264	2205	1576	1842	2385	3266	2419	1708	22979	0.00	0.00	0.00	0.00	0.00	0.00	0.00	0.00	0.00	0.00	0.00	150840955	164510559	335445027	238912540	117753259	144175379	158718197	340860586	259269992	148702536	2059189030	0
230170	AURORA	CE	NORDESTE	2012	0	0	1	0	2	0	0	0	0	0	3	1918	2394	3813	2606	1695	1792	2369	3854	2668	1863	24972	0.00	0.00	2.62	0.00	11.80	0.00	0.00	0.00	0.00	0.00	1.20	150840955	164510559	335445027	238912540	117753259	144175379	158718197	340860586	259269992	148702536	2059189030	0
230180	BAIXIO	CE	NORDESTE	2012	0	0	0	0	0	0	0	0	0	1	1	501	551	1012	643	420	442	533	938	685	454	6179	0.00	0.00	0.00	0.00	0.00	0.00	0.00	0.00	0.00	22.03	1.62	150840955	164510559	335445027	238912540	117753259	144175379	158718197	340860586	259269992	148702536	2059189030	0
230185	BANABUIU	CE	NORDESTE	2012	0	0	0	1	0	1	1	2	0	0	5	1640	1974	2578	1735	996	1581	1945	2569	1768	989	17775	0.00	0.00	0.00	5.76	0.00	6.33	5.14	7.79	0.00	0.00	2.81	150840955	164510559	335445027	238912540	117753259	144175379	158718197	340860586	259269992	148702536	2059189030	0
230190	BARBALHA	CE	NORDESTE	2012	0	1	2	1	0	0	0	3	0	0	7	4999	5611	9560	5066	2730	4724	5323	10100	5841	3624	57578	0.00	1.78	2.09	1.97	0.00	0.00	0.00	2.97	0.00	0.00	1.22	150840955	164510559	335445027	238912540	117753259	144175379	158718197	340860586	259269992	148702536	2059189030	0
230195	BARREIRA	CE	NORDESTE	2012	0	0	0	0	0	0	0	0	0	0	0	1763	2221	3447	2031	1161	1671	2180	3500	2196	1204	21374	0.00	0.00	0.00	0.00	0.00	0.00	0.00	0.00	0.00	0.00	0.00	150840955	164510559	335445027	238912540	117753259	144175379	158718197	340860586	259269992	148702536	2059189030	0
230200	BARRO	CE	NORDESTE	2012	0	0	0	0	1	0	0	1	0	0	2	1627	2052	3540	2187	1534	1602	2007	3434	2366	1769	22118	0.00	0.00	0.00	0.00	6.52	0.00	0.00	2.91	0.00	0.00	0.90	150840955	164510559	335445027	238912540	117753259	144175379	158718197	340860586	259269992	148702536	2059189030	0
230205	BARROQUINHA	CE	NORDESTE	2012	0	0	2	1	1	0	0	0	0	0	4	1233	1716	2359	1327	850	1221	1568	2319	1349	883	14825	0.00	0.00	8.48	7.54	11.76	0.00	0.00	0.00	0.00	0.00	2.70	150840955	164510559	335445027	238912540	117753259	144175379	158718197	340860586	259269992	148702536	2059189030	0
230210	BATURITE	CE	NORDESTE	2012	0	0	1	1	0	0	0	0	1	0	3	2945	3523	5305	3245	1809	2813	3399	5643	3510	2184	34376	0.00	0.00	1.89	3.08	0.00	0.00	0.00	0.00	2.85	0.00	0.87	150840955	164510559	335445027	238912540	117753259	144175379	158718197	340860586	259269992	148702536	2059189030	0
230220	BEBERIBE	CE	NORDESTE	2012	2	0	2	1	2	0	1	2	2	0	12	3938	5044	8499	5137	2982	3788	4700	8236	5273	3275	50872	5.08	0.00	2.35	1.95	6.71	0.00	2.13	2.43	3.79	0.00	2.36	150840955	164510559	335445027	238912540	117753259	144175379	158718197	340860586	259269992	148702536	2059189030	76608
230230	BELA CRUZ	CE	NORDESTE	2012	0	1	2	2	1	1	1	2	2	1	13	2711	3443	5136	2982	1780	2559	3236	4989	2972	1835	31643	0.00	2.90	3.89	6.71	5.62	3.91	3.09	4.01	6.73	5.45	4.11	150840955	164510559	335445027	238912540	117753259	144175379	158718197	340860586	259269992	148702536	2059189030	0
230240	BOA VIAGEM	CE	NORDESTE	2012	0	0	0	0	0	0	0	0	1	0	1	4548	5734	7702	5279	3655	4291	5315	7633	5623	3925	53705	0.00	0.00	0.00	0.00	0.00	0.00	0.00	0.00	1.78	0.00	0.19	150840955	164510559	335445027	238912540	117753259	144175379	158718197	340860586	259269992	148702536	2059189030	0
230250	BREJO SANTO	CE	NORDESTE	2012	0	1	0	0	0	0	0	3	0	0	4	3697	4566	7811	4299	2348	3631	4393	8318	4804	2995	46862	0.00	2.19	0.00	0.00	0.00	0.00	0.00	3.61	0.00	0.00	0.85	150840955	164510559	335445027	238912540	117753259	144175379	158718197	340860586	259269992	148702536	2059189030	0
230260	CAMOCIM	CE	NORDESTE	2012	0	0	1	0	0	0	0	0	1	0	2	5246	6656	10291	5587	2780	5004	6423	10523	6145	3235	61890	0.00	0.00	0.97	0.00	0.00	0.00	0.00	0.00	1.63	0.00	0.32	150840955	164510559	335445027	238912540	117753259	144175379	158718197	340860586	259269992	148702536	2059189030	0
230270	CAMPOS SALES	CE	NORDESTE	2012	0	0	0	0	0	0	0	0	2	0	2	2372	2688	3878	2408	1679	2228	2678	4206	2935	2034	27106	0.00	0.00	0.00	0.00	0.00	0.00	0.00	0.00	6.81	0.00	0.74	150840955	164510559	335445027	238912540	117753259	144175379	158718197	340860586	259269992	148702536	2059189030	0
230280	CANINDE	CE	NORDESTE	2012	1	0	1	0	0	2	1	2	2	2	11	6534	7935	11282	6971	4413	6218	7724	11711	7641	4797	75226	1.53	0.00	0.89	0.00	0.00	3.22	1.29	1.71	2.62	4.17	1.46	150840955	164510559	335445027	238912540	117753259	144175379	158718197	340860586	259269992	148702536	2059189030	23086
230290	CAPISTRANO	CE	NORDESTE	2012	0	0	0	0	0	0	0	0	0	0	0	1515	1849	2768	1640	992	1412	1696	2782	1703	1047	17404	0.00	0.00	0.00	0.00	0.00	0.00	0.00	0.00	0.00	0.00	0.00	150840955	164510559	335445027	238912540	117753259	144175379	158718197	340860586	259269992	148702536	2059189030	0
230300	CARIDADE	CE	NORDESTE	2012	0	0	0	0	0	0	0	0	0	0	0	1748	2199	3399	1932	1171	1782	2203	3307	2028	1082	20851	0.00	0.00	0.00	0.00	0.00	0.00	0.00	0.00	0.00	0.00	0.00	150840955	164510559	335445027	238912540	117753259	144175379	158718197	340860586	259269992	148702536	2059189030	0
230310	CARIRE	CE	NORDESTE	2012	1	0	0	0	0	0	0	0	0	0	1	1378	1966	2655	1883	1224	1319	1942	2618	1898	1491	18374	7.26	0.00	0.00	0.00	0.00	0.00	0.00	0.00	0.00	0.00	0.54	150840955	164510559	335445027	238912540	117753259	144175379	158718197	340860586	259269992	148702536	2059189030	109464
230320	CARIRIACU	CE	NORDESTE	2012	0	0	0	0	0	0	0	1	2	1	4	2424	2833	3713	2377	1658	2253	2858	4087	2720	1889	26812	0.00	0.00	0.00	0.00	0.00	0.00	0.00	2.45	7.35	5.29	1.49	150840955	164510559	335445027	238912540	117753259	144175379	158718197	340860586	259269992	148702536	2059189030	0
230330	CARIUS	CE	NORDESTE	2012	0	0	0	0	0	0	0	0	0	0	0	1374	1775	2779	2025	1434	1278	1753	2660	2093	1522	18693	0.00	0.00	0.00	0.00	0.00	0.00	0.00	0.00	0.00	0.00	0.00	150840955	164510559	335445027	238912540	117753259	144175379	158718197	340860586	259269992	148702536	2059189030	0
230340	CARNAUBAL	CE	NORDESTE	2012	3	1	0	1	0	4	4	0	1	0	14	1586	1835	2424	1648	992	1464	1777	2488	1729	1095	17038	18.92	5.45	0.00	6.07	0.00	27.32	22.51	0.00	5.78	0.00	8.22	150840955	164510559	335445027	238912540	117753259	144175379	158718197	340860586	259269992	148702536	2059189030	285323
230350	CASCAVEL	CE	NORDESTE	2012	0	0	0	1	0	0	0	0	1	0	2	5325	6667	11288	6943	3660	4892	6456	11505	7341	4169	68246	0.00	0.00	0.00	1.44	0.00	0.00	0.00	0.00	1.36	0.00	0.29	150840955	164510559	335445027	238912540	117753259	144175379	158718197	340860586	259269992	148702536	2059189030	0
230360	CATARINA	CE	NORDESTE	2012	0	0	1	0	1	0	0	0	0	0	2	1426	1562	3366	2230	1086	1372	1624	3527	2229	1024	19446	0.00	0.00	2.97	0.00	9.21	0.00	0.00	0.00	0.00	0.00	1.03	150840955	164510559	335445027	238912540	117753259	144175379	158718197	340860586	259269992	148702536	2059189030	0
230365	CATUNDA	CE	NORDESTE	2012	0	0	0	0	0	0	0	0	0	0	0	878	1054	1412	1063	686	872	927	1423	1056	728	10099	0.00	0.00	0.00	0.00	0.00	0.00	0.00	0.00	0.00	0.00	0.00	150840955	164510559	335445027	238912540	117753259	144175379	158718197	340860586	259269992	148702536	2059189030	0
230370	CAUCAIA	CE	NORDESTE	2012	2	1	3	2	1	3	1	4	6	1	24	27997	34153	56705	32877	11876	26658	33447	58632	36785	14908	334038	0.71	0.29	0.53	0.61	0.84	1.13	0.30	0.68	1.63	0.67	0.72	150840955	164510559	335445027	238912540	117753259	144175379	158718197	340860586	259269992	148702536	2059189030	10776
230380	CEDRO	CE	NORDESTE	2012	0	0	0	0	0	0	0	0	0	0	0	1926	2374	3710	2634	1870	1916	2270	3705	2839	2109	25353	0.00	0.00	0.00	0.00	0.00	0.00	0.00	0.00	0.00	0.00	0.00	150840955	164510559	335445027	238912540	117753259	144175379	158718197	340860586	259269992	148702536	2059189030	0
230390	CHAVAL	CE	NORDESTE	2012	0	0	0	0	0	0	0	0	0	0	0	1092	1342	1979	1228	687	1048	1389	2116	1240	795	12916	0.00	0.00	0.00	0.00	0.00	0.00	0.00	0.00	0.00	0.00	0.00	150840955	164510559	335445027	238912540	117753259	144175379	158718197	340860586	259269992	148702536	2059189030	0
230393	CHORO	CE	NORDESTE	2012	0	0	0	0	1	0	2	0	0	0	3	1197	1542	1945	1280	773	1133	1407	1927	1231	770	13205	0.00	0.00	0.00	0.00	12.94	0.00	14.21	0.00	0.00	0.00	2.27	150840955	164510559	335445027	238912540	117753259	144175379	158718197	340860586	259269992	148702536	2059189030	0
230395	CHOROZINHO	CE	NORDESTE	2012	0	0	0	0	0	0	0	0	0	0	0	1628	2149	3468	2015	990	1533	1984	3365	2035	1012	20179	0.00	0.00	0.00	0.00	0.00	0.00	0.00	0.00	0.00	0.00	0.00	150840955	164510559	335445027	238912540	117753259	144175379	158718197	340860586	259269992	148702536	2059189030	0
230400	COREAU	CE	NORDESTE	2012	0	0	0	1	0	0	0	0	0	0	1	1899	2458	3523	2083	1194	1839	2409	3412	2208	1369	22394	0.00	0.00	0.00	4.80	0.00	0.00	0.00	0.00	0.00	0.00	0.45	150840955	164510559	335445027	238912540	117753259	144175379	158718197	340860586	259269992	148702536	2059189030	0
230410	CRATEUS	CE	NORDESTE	2012	0	0	0	0	0	0	0	2	0	0	2	5795	6894	11099	7748	4760	5553	6623	11577	8729	5691	74469	0.00	0.00	0.00	0.00	0.00	0.00	0.00	1.73	0.00	0.00	0.27	150840955	164510559	335445027	238912540	117753259	144175379	158718197	340860586	259269992	148702536	2059189030	0
230420	CRATO	CE	NORDESTE	2012	0	0	0	0	1	0	0	0	0	0	1	10159	11798	20333	11479	5870	9800	11770	22257	13954	8184	125604	0.00	0.00	0.00	0.00	1.70	0.00	0.00	0.00	0.00	0.00	0.08	150840955	164510559	335445027	238912540	117753259	144175379	158718197	340860586	259269992	148702536	2059189030	0
230423	CROATA	CE	NORDESTE	2012	3	1	2	0	0	2	0	1	4	0	13	1528	1890	2357	1667	1112	1430	1916	2523	1843	1292	17558	19.63	5.29	8.49	0.00	0.00	13.99	0.00	3.96	21.70	0.00	7.40	150840955	164510559	335445027	238912540	117753259	144175379	158718197	340860586	259269992	148702536	2059189030	296154
230425	CRUZ	CE	NORDESTE	2012	0	0	3	1	0	0	0	0	0	0	4	2089	2472	3628	2240	1287	1971	2424	3929	2361	1357	23758	0.00	0.00	8.27	4.46	0.00	0.00	0.00	0.00	0.00	0.00	1.68	150840955	164510559	335445027	238912540	117753259	144175379	158718197	340860586	259269992	148702536	2059189030	0
230426	DEPUTADO IRAPUAN PINHEIRO	CE	NORDESTE	2012	0	0	0	0	0	0	0	0	0	0	0	722	882	1267	1086	721	660	839	1363	1076	742	9358	0.00	0.00	0.00	0.00	0.00	0.00	0.00	0.00	0.00	0.00	0.00	150840955	164510559	335445027	238912540	117753259	144175379	158718197	340860586	259269992	148702536	2059189030	0
230427	ERERE	CE	NORDESTE	2012	0	0	1	0	0	0	0	0	0	0	1	527	653	1163	698	469	514	636	1090	747	501	6998	0.00	0.00	8.60	0.00	0.00	0.00	0.00	0.00	0.00	0.00	1.43	150840955	164510559	335445027	238912540	117753259	144175379	158718197	340860586	259269992	148702536	2059189030	0
230428	EUSEBIO	CE	NORDESTE	2012	0	0	0	0	0	0	0	0	0	0	0	4242	4936	8482	4669	1780	3841	4796	8894	4809	2010	48459	0.00	0.00	0.00	0.00	0.00	0.00	0.00	0.00	0.00	0.00	0.00	150840955	164510559	335445027	238912540	117753259	144175379	158718197	340860586	259269992	148702536	2059189030	0
230430	FARIAS BRITO	CE	NORDESTE	2012	0	0	0	0	0	0	0	1	0	0	1	1614	2018	2991	1871	1288	1580	1826	3049	2061	1589	19887	0.00	0.00	0.00	0.00	0.00	0.00	0.00	3.28	0.00	0.00	0.50	150840955	164510559	335445027	238912540	117753259	144175379	158718197	340860586	259269992	148702536	2059189030	0
230435	FORQUILHA	CE	NORDESTE	2012	0	0	0	0	0	0	1	1	0	0	2	1802	2280	3741	2188	1131	1776	2293	3736	2271	1320	22538	0.00	0.00	0.00	0.00	0.00	0.00	4.36	2.68	0.00	0.00	0.89	150840955	164510559	335445027	238912540	117753259	144175379	158718197	340860586	259269992	148702536	2059189030	0
230440	FORTALEZA	CE	NORDESTE	2012	99	100	211	124	56	86	142	460	381	189	1848	180613	218946	430254	260306	101222	173900	219961	481457	321522	157266	2545447	5.48	4.57	4.90	4.76	5.53	4.95	6.46	9.55	11.85	12.02	7.26	150840955	164510559	335445027	238912540	117753259	144175379	158718197	340860586	259269992	148702536	2059189030	82681
230445	FORTIM	CE	NORDESTE	2012	0	0	1	0	1	0	0	0	0	0	2	1219	1541	2577	1535	866	1172	1448	2500	1592	953	15403	0.00	0.00	3.88	0.00	11.55	0.00	0.00	0.00	0.00	0.00	1.30	150840955	164510559	335445027	238912540	117753259	144175379	158718197	340860586	259269992	148702536	2059189030	0
230450	FRECHEIRINHA	CE	NORDESTE	2012	1	0	0	0	0	0	0	0	0	0	1	1195	1480	2048	1264	715	1156	1514	2068	1354	830	13624	8.37	0.00	0.00	0.00	0.00	0.00	0.00	0.00	0.00	0.00	0.73	150840955	164510559	335445027	238912540	117753259	144175379	158718197	340860586	259269992	148702536	2059189030	126227
230460	GENERAL SAMPAIO	CE	NORDESTE	2012	0	0	0	0	0	0	0	0	0	0	0	667	800	1059	642	433	631	780	1021	638	404	7075	0.00	0.00	0.00	0.00	0.00	0.00	0.00	0.00	0.00	0.00	0.00	150840955	164510559	335445027	238912540	117753259	144175379	158718197	340860586	259269992	148702536	2059189030	0
230465	GRACA	CE	NORDESTE	2012	0	0	0	0	0	0	0	0	0	0	0	1283	1560	1963	1370	895	1206	1465	2059	1466	1076	14343	0.00	0.00	0.00	0.00	0.00	0.00	0.00	0.00	0.00	0.00	0.00	150840955	164510559	335445027	238912540	117753259	144175379	158718197	340860586	259269992	148702536	2059189030	0
230470	GRANJA	CE	NORDESTE	2012	0	0	0	0	0	0	0	0	0	0	0	5142	6232	8398	4568	2676	4937	5969	7904	4543	2841	53210	0.00	0.00	0.00	0.00	0.00	0.00	0.00	0.00	0.00	0.00	0.00	150840955	164510559	335445027	238912540	117753259	144175379	158718197	340860586	259269992	148702536	2059189030	0
230480	GRANJEIRO	CE	NORDESTE	2012	0	0	0	0	0	0	0	0	0	0	0	439	535	744	440	298	417	521	804	512	353	5063	0.00	0.00	0.00	0.00	0.00	0.00	0.00	0.00	0.00	0.00	0.00	150840955	164510559	335445027	238912540	117753259	144175379	158718197	340860586	259269992	148702536	2059189030	0
230490	GROAIRAS	CE	NORDESTE	2012	0	0	0	0	0	0	0	0	0	0	0	710	1060	1633	1118	659	743	993	1566	1183	848	10513	0.00	0.00	0.00	0.00	0.00	0.00	0.00	0.00	0.00	0.00	0.00	150840955	164510559	335445027	238912540	117753259	144175379	158718197	340860586	259269992	148702536	2059189030	0
230495	GUAIUBA	CE	NORDESTE	2012	0	0	0	0	0	0	0	0	0	0	0	2087	2605	4249	2264	1077	2033	2551	4007	2335	1239	24447	0.00	0.00	0.00	0.00	0.00	0.00	0.00	0.00	0.00	0.00	0.00	150840955	164510559	335445027	238912540	117753259	144175379	158718197	340860586	259269992	148702536	2059189030	0
230500	GUARACIABA DO NORTE	CE	NORDESTE	2012	0	0	0	0	1	1	0	0	0	1	3	3530	4334	5660	3838	2243	3579	4245	5776	3837	2583	39625	0.00	0.00	0.00	0.00	4.46	2.79	0.00	0.00	0.00	3.87	0.76	150840955	164510559	335445027	238912540	117753259	144175379	158718197	340860586	259269992	148702536	2059189030	0
230510	GUARAMIRANGA	CE	NORDESTE	2012	0	0	0	0	0	0	0	0	0	0	0	465	625	944	555	278	456	583	864	548	312	5630	0.00	0.00	0.00	0.00	0.00	0.00	0.00	0.00	0.00	0.00	0.00	150840955	164510559	335445027	238912540	117753259	144175379	158718197	340860586	259269992	148702536	2059189030	0
230520	HIDROLANDIA	CE	NORDESTE	2012	0	0	0	0	0	0	0	0	0	0	0	1580	1917	2766	2005	1405	1582	1881	2683	2080	1537	19436	0.00	0.00	0.00	0.00	0.00	0.00	0.00	0.00	0.00	0.00	0.00	150840955	164510559	335445027	238912540	117753259	144175379	158718197	340860586	259269992	148702536	2059189030	0
230523	HORIZONTE	CE	NORDESTE	2012	0	0	0	0	0	0	0	0	0	0	0	5100	6008	11331	4782	2041	4885	6035	11176	5126	2298	58782	0.00	0.00	0.00	0.00	0.00	0.00	0.00	0.00	0.00	0.00	0.00	150840955	164510559	335445027	238912540	117753259	144175379	158718197	340860586	259269992	148702536	2059189030	0
230526	IBARETAMA	CE	NORDESTE	2012	0	0	0	0	0	0	0	0	0	0	0	1114	1533	2050	1345	793	1081	1365	1870	1244	841	13236	0.00	0.00	0.00	0.00	0.00	0.00	0.00	0.00	0.00	0.00	0.00	150840955	164510559	335445027	238912540	117753259	144175379	158718197	340860586	259269992	148702536	2059189030	0
230530	IBIAPINA	CE	NORDESTE	2012	1	1	0	0	0	0	0	0	0	1	3	2181	2580	3656	2379	1415	2029	2437	3543	2477	1688	24385	4.59	3.88	0.00	0.00	0.00	0.00	0.00	0.00	0.00	5.92	1.23	150840955	164510559	335445027	238912540	117753259	144175379	158718197	340860586	259269992	148702536	2059189030	69161
230533	IBICUITINGA	CE	NORDESTE	2012	0	0	0	0	0	0	0	0	0	0	0	940	1171	2047	1216	714	882	1054	1896	1158	703	11781	0.00	0.00	0.00	0.00	0.00	0.00	0.00	0.00	0.00	0.00	0.00	150840955	164510559	335445027	238912540	117753259	144175379	158718197	340860586	259269992	148702536	2059189030	0
230535	ICAPUI	CE	NORDESTE	2012	0	2	1	0	1	0	0	2	1	1	8	1566	1740	3365	2050	995	1421	1548	3286	2037	1019	19027	0.00	11.49	2.97	0.00	10.05	0.00	0.00	6.09	4.91	9.81	4.20	150840955	164510559	335445027	238912540	117753259	144175379	158718197	340860586	259269992	148702536	2059189030	0
230540	ICO	CE	NORDESTE	2012	0	0	0	0	0	0	0	1	0	0	1	5452	6425	10104	6677	3918	5285	6327	10737	7477	4580	66982	0.00	0.00	0.00	0.00	0.00	0.00	0.00	0.93	0.00	0.00	0.15	150840955	164510559	335445027	238912540	117753259	144175379	158718197	340860586	259269992	148702536	2059189030	0
230550	IGUATU	CE	NORDESTE	2012	0	0	2	1	0	0	0	1	1	0	5	7580	8336	15528	10094	5674	7230	8331	16937	11521	7139	98370	0.00	0.00	1.29	0.99	0.00	0.00	0.00	0.59	0.87	0.00	0.51	150840955	164510559	335445027	238912540	117753259	144175379	158718197	340860586	259269992	148702536	2059189030	0
230560	INDEPENDENCIA	CE	NORDESTE	2012	0	0	0	0	0	0	0	0	0	0	0	1922	2562	3894	2794	1814	1859	2361	3921	2911	2073	26111	0.00	0.00	0.00	0.00	0.00	0.00	0.00	0.00	0.00	0.00	0.00	150840955	164510559	335445027	238912540	117753259	144175379	158718197	340860586	259269992	148702536	2059189030	0
230565	IPAPORANGA	CE	NORDESTE	2012	0	0	0	0	0	0	0	0	0	1	1	962	1171	1505	1264	881	912	1077	1532	1301	976	11581	0.00	0.00	0.00	0.00	0.00	0.00	0.00	0.00	0.00	10.25	0.86	150840955	164510559	335445027	238912540	117753259	144175379	158718197	340860586	259269992	148702536	2059189030	0
230570	IPAUMIRIM	CE	NORDESTE	2012	0	0	0	0	0	0	0	0	0	0	0	1015	1154	1931	1200	845	971	1052	1860	1306	966	12300	0.00	0.00	0.00	0.00	0.00	0.00	0.00	0.00	0.00	0.00	0.00	150840955	164510559	335445027	238912540	117753259	144175379	158718197	340860586	259269992	148702536	2059189030	0
230580	IPU	CE	NORDESTE	2012	2	2	0	0	0	0	0	2	1	0	7	3421	4299	6071	4140	2543	3249	4066	6072	4265	3175	41301	5.85	4.65	0.00	0.00	0.00	0.00	0.00	3.29	2.34	0.00	1.69	150840955	164510559	335445027	238912540	117753259	144175379	158718197	340860586	259269992	148702536	2059189030	88185
230590	IPUEIRAS	CE	NORDESTE	2012	0	0	0	1	0	0	0	1	0	0	2	3311	4128	5121	3847	2443	3155	4039	5388	4139	2966	38537	0.00	0.00	0.00	2.60	0.00	0.00	0.00	1.86	0.00	0.00	0.52	150840955	164510559	335445027	238912540	117753259	144175379	158718197	340860586	259269992	148702536	2059189030	0
230600	IRACEMA	CE	NORDESTE	2012	0	0	0	1	0	0	0	0	1	0	2	1085	1253	2239	1411	964	1030	1223	2207	1558	1127	14097	0.00	0.00	0.00	7.09	0.00	0.00	0.00	0.00	6.42	0.00	1.42	150840955	164510559	335445027	238912540	117753259	144175379	158718197	340860586	259269992	148702536	2059189030	0
230610	IRAUCUBA	CE	NORDESTE	2012	0	0	1	0	0	0	0	0	0	0	1	2155	2664	3688	2028	1193	2027	2494	3558	2051	1229	23087	0.00	0.00	2.71	0.00	0.00	0.00	0.00	0.00	0.00	0.00	0.43	150840955	164510559	335445027	238912540	117753259	144175379	158718197	340860586	259269992	148702536	2059189030	0
230620	ITAICABA	CE	NORDESTE	2012	0	1	0	1	2	1	0	3	2	0	10	505	703	1239	813	493	457	590	1220	895	631	7546	0.00	14.22	0.00	12.30	40.57	21.88	0.00	24.59	22.35	0.00	13.25	150840955	164510559	335445027	238912540	117753259	144175379	158718197	340860586	259269992	148702536	2059189030	0
230625	ITAITINGA	CE	NORDESTE	2012	0	0	0	0	0	1	0	0	0	0	1	2964	3595	7051	3241	1352	2854	3483	6114	3240	1615	35509	0.00	0.00	0.00	0.00	0.00	3.50	0.00	0.00	0.00	0.00	0.28	150840955	164510559	335445027	238912540	117753259	144175379	158718197	340860586	259269992	148702536	2059189030	0
230630	ITAPAGE	CE	NORDESTE	2012	0	0	0	0	0	0	0	0	0	0	0	4319	5277	8302	4479	2340	4225	5278	8385	4638	2615	49858	0.00	0.00	0.00	0.00	0.00	0.00	0.00	0.00	0.00	0.00	0.00	150840955	164510559	335445027	238912540	117753259	144175379	158718197	340860586	259269992	148702536	2059189030	0
230640	ITAPIPOCA	CE	NORDESTE	2012	0	0	1	1	0	0	1	4	0	0	7	11363	12873	19905	10662	5788	10891	12425	19842	10924	6210	120883	0.00	0.00	0.50	0.94	0.00	0.00	0.80	2.02	0.00	0.00	0.58	150840955	164510559	335445027	238912540	117753259	144175379	158718197	340860586	259269992	148702536	2059189030	0
230650	ITAPIUNA	CE	NORDESTE	2012	0	0	0	0	0	0	0	0	0	0	0	1646	2142	3060	1852	1141	1616	1963	2944	1880	1152	19396	0.00	0.00	0.00	0.00	0.00	0.00	0.00	0.00	0.00	0.00	0.00	150840955	164510559	335445027	238912540	117753259	144175379	158718197	340860586	259269992	148702536	2059189030	0
230655	ITAREMA	CE	NORDESTE	2012	0	0	0	0	0	0	0	1	0	0	1	3909	4470	6790	3266	1681	3636	4225	6225	3053	1768	39023	0.00	0.00	0.00	0.00	0.00	0.00	0.00	1.61	0.00	0.00	0.26	150840955	164510559	335445027	238912540	117753259	144175379	158718197	340860586	259269992	148702536	2059189030	0
230660	ITATIRA	CE	NORDESTE	2012	0	0	0	0	0	0	0	0	0	0	0	1953	2357	3022	1782	1193	1908	2246	2928	1769	1143	20301	0.00	0.00	0.00	0.00	0.00	0.00	0.00	0.00	0.00	0.00	0.00	150840955	164510559	335445027	238912540	117753259	144175379	158718197	340860586	259269992	148702536	2059189030	0
230670	JAGUARETAMA	CE	NORDESTE	2012	0	0	0	0	0	0	0	1	0	0	1	1402	1903	2768	2004	1236	1295	1699	2640	2058	1262	18267	0.00	0.00	0.00	0.00	0.00	0.00	0.00	3.79	0.00	0.00	0.55	150840955	164510559	335445027	238912540	117753259	144175379	158718197	340860586	259269992	148702536	2059189030	0
230680	JAGUARIBARA	CE	NORDESTE	2012	0	0	0	0	0	1	0	0	0	0	1	869	973	1725	1160	669	830	950	1734	1125	716	10751	0.00	0.00	0.00	0.00	0.00	12.05	0.00	0.00	0.00	0.00	0.93	150840955	164510559	335445027	238912540	117753259	144175379	158718197	340860586	259269992	148702536	2059189030	0
230690	JAGUARIBE	CE	NORDESTE	2012	2	2	2	0	1	3	2	2	0	1	15	2767	3300	5011	3678	2319	2606	3182	5272	4167	2710	35012	7.23	6.06	3.99	0.00	4.31	11.51	6.29	3.79	0.00	3.69	4.28	150840955	164510559	335445027	238912540	117753259	144175379	158718197	340860586	259269992	148702536	2059189030	109029
230700	JAGUARUANA	CE	NORDESTE	2012	0	2	1	1	0	1	1	1	1	1	9	2351	3110	5682	3477	1718	2256	3033	5495	3559	2094	32775	0.00	6.43	1.76	2.88	0.00	4.43	3.30	1.82	2.81	4.78	2.75	150840955	164510559	335445027	238912540	117753259	144175379	158718197	340860586	259269992	148702536	2059189030	0
230710	JARDIM	CE	NORDESTE	2012	0	0	0	0	0	0	0	0	0	0	0	2451	2801	4235	2309	1494	2409	2648	4421	2467	1892	27127	0.00	0.00	0.00	0.00	0.00	0.00	0.00	0.00	0.00	0.00	0.00	150840955	164510559	335445027	238912540	117753259	144175379	158718197	340860586	259269992	148702536	2059189030	0
230720	JATI	CE	NORDESTE	2012	0	0	0	0	0	0	0	0	0	1	1	629	780	1292	802	495	572	721	1241	844	591	7967	0.00	0.00	0.00	0.00	0.00	0.00	0.00	0.00	0.00	16.92	1.26	150840955	164510559	335445027	238912540	117753259	144175379	158718197	340860586	259269992	148702536	2059189030	0
230725	JIJOCA DE JERICOACOARA	CE	NORDESTE	2012	0	0	0	0	0	0	0	0	0	0	0	1692	1815	3119	1605	705	1499	1825	3264	1614	729	17867	0.00	0.00	0.00	0.00	0.00	0.00	0.00	0.00	0.00	0.00	0.00	150840955	164510559	335445027	238912540	117753259	144175379	158718197	340860586	259269992	148702536	2059189030	0
230730	JUAZEIRO DO NORTE	CE	NORDESTE	2012	7	5	9	3	1	11	3	8	4	5	56	21939	25203	42816	21954	11030	21046	24966	46843	27185	16458	259440	3.19	1.98	2.10	1.37	0.91	5.23	1.20	1.71	1.47	3.04	2.16	150840955	164510559	335445027	238912540	117753259	144175379	158718197	340860586	259269992	148702536	2059189030	48128
230740	JUCAS	CE	NORDESTE	2012	0	0	0	0	0	0	0	0	0	0	0	2092	2424	3383	2478	1696	1917	2338	3589	2634	1861	24412	0.00	0.00	0.00	0.00	0.00	0.00	0.00	0.00	0.00	0.00	0.00	150840955	164510559	335445027	238912540	117753259	144175379	158718197	340860586	259269992	148702536	2059189030	0
230750	LAVRAS DA MANGABEIRA	CE	NORDESTE	2012	0	0	0	0	0	0	0	0	0	0	0	2457	3108	4801	3300	2190	2243	2881	4719	3373	2556	31628	0.00	0.00	0.00	0.00	0.00	0.00	0.00	0.00	0.00	0.00	0.00	150840955	164510559	335445027	238912540	117753259	144175379	158718197	340860586	259269992	148702536	2059189030	0
230760	LIMOEIRO DO NORTE	CE	NORDESTE	2012	1	3	1	4	0	1	6	7	6	1	30	4113	5073	9284	6337	3063	3868	4940	9794	7032	3521	57025	2.43	5.91	1.08	6.31	0.00	2.59	12.15	7.15	8.53	2.84	5.26	150840955	164510559	335445027	238912540	117753259	144175379	158718197	340860586	259269992	148702536	2059189030	36674
230763	MADALENA	CE	NORDESTE	2012	0	0	0	1	0	0	0	0	0	1	2	1598	2076	2753	1781	1042	1560	1989	2771	1756	1124	18450	0.00	0.00	0.00	5.61	0.00	0.00	0.00	0.00	0.00	8.90	1.08	150840955	164510559	335445027	238912540	117753259	144175379	158718197	340860586	259269992	148702536	2059189030	0
230765	MARACANAU	CE	NORDESTE	2012	2	1	2	2	0	1	2	2	1	1	14	17391	21206	38016	21318	7632	16617	20444	39926	24114	9940	216604	1.15	0.47	0.53	0.94	0.00	0.60	0.98	0.50	0.41	1.01	0.65	150840955	164510559	335445027	238912540	117753259	144175379	158718197	340860586	259269992	148702536	2059189030	17347
230770	MARANGUAPE	CE	NORDESTE	2012	0	0	0	0	0	0	0	0	2	0	2	9953	12363	20607	11321	5128	9110	11384	20831	12350	6112	119159	0.00	0.00	0.00	0.00	0.00	0.00	0.00	0.00	1.62	0.00	0.17	150840955	164510559	335445027	238912540	117753259	144175379	158718197	340860586	259269992	148702536	2059189030	0
230780	MARCO	CE	NORDESTE	2012	0	0	0	0	0	0	0	1	0	0	1	2716	2941	4215	2124	1096	2520	2695	4089	2116	1171	25683	0.00	0.00	0.00	0.00	0.00	0.00	0.00	2.45	0.00	0.00	0.39	150840955	164510559	335445027	238912540	117753259	144175379	158718197	340860586	259269992	148702536	2059189030	0
230790	MARTINOPOLE	CE	NORDESTE	2012	0	0	0	1	1	0	0	0	0	0	2	971	1262	1616	912	513	941	1155	1600	969	664	10603	0.00	0.00	0.00	10.96	19.49	0.00	0.00	0.00	0.00	0.00	1.89	150840955	164510559	335445027	238912540	117753259	144175379	158718197	340860586	259269992	148702536	2059189030	0
230800	MASSAPE	CE	NORDESTE	2012	0	0	0	0	0	0	0	0	0	0	0	3188	4058	5992	3137	1759	3137	3935	5892	3388	2054	36540	0.00	0.00	0.00	0.00	0.00	0.00	0.00	0.00	0.00	0.00	0.00	150840955	164510559	335445027	238912540	117753259	144175379	158718197	340860586	259269992	148702536	2059189030	0
230810	MAURITI	CE	NORDESTE	2012	0	0	0	1	1	1	0	0	0	0	3	4104	4932	7463	4289	2455	3860	4705	7328	4531	2810	46477	0.00	0.00	0.00	2.33	4.07	2.59	0.00	0.00	0.00	0.00	0.65	150840955	164510559	335445027	238912540	117753259	144175379	158718197	340860586	259269992	148702536	2059189030	0
230820	MERUOCA	CE	NORDESTE	2012	0	0	0	0	0	0	0	0	0	0	0	1215	1436	2300	1307	840	1132	1408	2199	1354	949	14140	0.00	0.00	0.00	0.00	0.00	0.00	0.00	0.00	0.00	0.00	0.00	150840955	164510559	335445027	238912540	117753259	144175379	158718197	340860586	259269992	148702536	2059189030	0
230830	MILAGRES	CE	NORDESTE	2012	0	0	0	0	0	0	0	0	1	0	1	2302	2672	4446	2640	1629	2188	2537	4485	2973	1998	27870	0.00	0.00	0.00	0.00	0.00	0.00	0.00	0.00	3.36	0.00	0.36	150840955	164510559	335445027	238912540	117753259	144175379	158718197	340860586	259269992	148702536	2059189030	0
230835	MILHA	CE	NORDESTE	2012	0	0	0	0	0	0	0	0	0	0	0	985	1258	1799	1513	1037	977	1156	1870	1549	1107	13251	0.00	0.00	0.00	0.00	0.00	0.00	0.00	0.00	0.00	0.00	0.00	150840955	164510559	335445027	238912540	117753259	144175379	158718197	340860586	259269992	148702536	2059189030	0
230837	MIRAIMA	CE	NORDESTE	2012	0	0	0	0	0	0	0	0	0	0	0	1372	1493	2041	1241	722	1255	1413	1885	1147	714	13283	0.00	0.00	0.00	0.00	0.00	0.00	0.00	0.00	0.00	0.00	0.00	150840955	164510559	335445027	238912540	117753259	144175379	158718197	340860586	259269992	148702536	2059189030	0
230840	MISSAO VELHA	CE	NORDESTE	2012	0	0	0	0	0	0	0	0	1	1	2	3133	3590	5511	3062	1862	3023	3382	5548	3273	2383	34767	0.00	0.00	0.00	0.00	0.00	0.00	0.00	0.00	3.06	4.20	0.58	150840955	164510559	335445027	238912540	117753259	144175379	158718197	340860586	259269992	148702536	2059189030	0
230850	MOMBACA	CE	NORDESTE	2012	0	0	0	0	0	0	0	0	0	0	0	3631	4354	6289	4306	2985	3553	4034	6283	4596	3330	43361	0.00	0.00	0.00	0.00	0.00	0.00	0.00	0.00	0.00	0.00	0.00	150840955	164510559	335445027	238912540	117753259	144175379	158718197	340860586	259269992	148702536	2059189030	0
230860	MONSENHOR TABOSA	CE	NORDESTE	2012	0	0	0	0	1	1	1	0	2	0	5	1435	1740	2389	1761	1155	1344	1728	2534	1799	1239	17124	0.00	0.00	0.00	0.00	8.66	7.44	5.79	0.00	11.12	0.00	2.92	150840955	164510559	335445027	238912540	117753259	144175379	158718197	340860586	259269992	148702536	2059189030	0
230870	MORADA NOVA	CE	NORDESTE	2012	0	1	0	1	0	0	0	0	0	0	2	4556	6017	9912	6895	4114	4382	5693	9829	7228	4357	62983	0.00	1.66	0.00	1.45	0.00	0.00	0.00	0.00	0.00	0.00	0.32	150840955	164510559	335445027	238912540	117753259	144175379	158718197	340860586	259269992	148702536	2059189030	0
230880	MORAUJO	CE	NORDESTE	2012	0	0	0	0	1	0	0	0	0	0	1	723	915	1358	782	429	686	891	1315	743	486	8328	0.00	0.00	0.00	0.00	23.31	0.00	0.00	0.00	0.00	0.00	1.20	150840955	164510559	335445027	238912540	117753259	144175379	158718197	340860586	259269992	148702536	2059189030	0
230890	MORRINHOS	CE	NORDESTE	2012	0	0	0	0	0	0	0	1	0	0	1	2146	2366	3358	1773	1151	2065	2285	3309	1841	1163	21457	0.00	0.00	0.00	0.00	0.00	0.00	0.00	3.02	0.00	0.00	0.47	150840955	164510559	335445027	238912540	117753259	144175379	158718197	340860586	259269992	148702536	2059189030	0
230900	MUCAMBO	CE	NORDESTE	2012	0	0	0	0	0	0	0	0	0	0	0	1140	1420	1845	1491	969	1096	1465	2149	1667	1208	14450	0.00	0.00	0.00	0.00	0.00	0.00	0.00	0.00	0.00	0.00	0.00	150840955	164510559	335445027	238912540	117753259	144175379	158718197	340860586	259269992	148702536	2059189030	0
230910	MULUNGU	CE	NORDESTE	2012	1	0	2	1	1	0	2	2	1	3	13	897	1037	1558	986	562	898	984	1445	1000	607	9974	11.15	0.00	12.84	10.14	17.79	0.00	20.33	13.84	10.00	49.42	13.03	150840955	164510559	335445027	238912540	117753259	144175379	158718197	340860586	259269992	148702536	2059189030	168162
230920	NOVA OLINDA	CE	NORDESTE	2012	0	0	0	0	0	0	0	0	0	0	0	1304	1531	2398	1223	794	1300	1480	2418	1375	895	14718	0.00	0.00	0.00	0.00	0.00	0.00	0.00	0.00	0.00	0.00	0.00	150840955	164510559	335445027	238912540	117753259	144175379	158718197	340860586	259269992	148702536	2059189030	0
230930	NOVA RUSSAS	CE	NORDESTE	2012	0	0	0	0	0	0	0	0	0	0	0	2515	3019	4503	3249	2130	2473	2990	4673	3582	2610	31744	0.00	0.00	0.00	0.00	0.00	0.00	0.00	0.00	0.00	0.00	0.00	150840955	164510559	335445027	238912540	117753259	144175379	158718197	340860586	259269992	148702536	2059189030	0
230940	NOVO ORIENTE	CE	NORDESTE	2012	0	0	0	0	0	0	0	0	0	0	0	2135	2842	4105	2955	1861	2145	2808	4141	3253	1884	28129	0.00	0.00	0.00	0.00	0.00	0.00	0.00	0.00	0.00	0.00	0.00	150840955	164510559	335445027	238912540	117753259	144175379	158718197	340860586	259269992	148702536	2059189030	0
230945	OCARA	CE	NORDESTE	2012	0	0	0	0	0	0	0	0	0	0	0	1936	2635	3950	2532	1621	1844	2343	3765	2593	1556	24775	0.00	0.00	0.00	0.00	0.00	0.00	0.00	0.00	0.00	0.00	0.00	150840955	164510559	335445027	238912540	117753259	144175379	158718197	340860586	259269992	148702536	2059189030	0
230950	OROS	CE	NORDESTE	2012	0	0	0	0	0	0	0	0	0	0	0	1624	1883	3163	2378	1534	1577	1743	3229	2731	1872	21734	0.00	0.00	0.00	0.00	0.00	0.00	0.00	0.00	0.00	0.00	0.00	150840955	164510559	335445027	238912540	117753259	144175379	158718197	340860586	259269992	148702536	2059189030	0
230960	PACAJUS	CE	NORDESTE	2012	0	0	0	0	0	0	0	1	1	0	2	5395	6505	11515	5956	2593	5222	6575	11840	6350	3186	65137	0.00	0.00	0.00	0.00	0.00	0.00	0.00	0.84	1.57	0.00	0.31	150840955	164510559	335445027	238912540	117753259	144175379	158718197	340860586	259269992	148702536	2059189030	0
230970	PACATUBA	CE	NORDESTE	2012	0	0	1	0	0	1	1	1	0	0	4	6574	7535	13332	7154	2538	6303	7180	13968	7823	2959	75366	0.00	0.00	0.75	0.00	0.00	1.59	1.39	0.72	0.00	0.00	0.53	150840955	164510559	335445027	238912540	117753259	144175379	158718197	340860586	259269992	148702536	2059189030	0
230980	PACOTI	CE	NORDESTE	2012	1	0	0	0	0	0	0	0	0	0	1	1024	1263	1892	1230	658	1012	1208	1857	1209	721	12074	9.77	0.00	0.00	0.00	0.00	0.00	0.00	0.00	0.00	0.00	0.83	150840955	164510559	335445027	238912540	117753259	144175379	158718197	340860586	259269992	148702536	2059189030	147306
230990	PACUJA	CE	NORDESTE	2012	0	0	0	0	0	0	0	0	0	0	0	501	672	941	627	389	496	604	953	705	526	6414	0.00	0.00	0.00	0.00	0.00	0.00	0.00	0.00	0.00	0.00	0.00	150840955	164510559	335445027	238912540	117753259	144175379	158718197	340860586	259269992	148702536	2059189030	0
231000	PALHANO	CE	NORDESTE	2012	0	0	0	1	1	0	0	1	0	0	3	666	790	1618	926	611	646	693	1471	1002	699	9122	0.00	0.00	0.00	10.80	16.37	0.00	0.00	6.80	0.00	0.00	3.29	150840955	164510559	335445027	238912540	117753259	144175379	158718197	340860586	259269992	148702536	2059189030	0
231010	PALMACIA	CE	NORDESTE	2012	1	0	0	0	0	0	0	0	0	1	2	1017	1285	2061	1176	725	982	1282	2010	1180	762	12480	9.83	0.00	0.00	0.00	0.00	0.00	0.00	0.00	0.00	13.12	1.60	150840955	164510559	335445027	238912540	117753259	144175379	158718197	340860586	259269992	148702536	2059189030	148320
231020	PARACURU	CE	NORDESTE	2012	0	0	0	0	0	0	0	0	0	0	0	2658	3440	5656	3263	1729	2620	3313	5561	3336	1862	33438	0.00	0.00	0.00	0.00	0.00	0.00	0.00	0.00	0.00	0.00	0.00	150840955	164510559	335445027	238912540	117753259	144175379	158718197	340860586	259269992	148702536	2059189030	0
231025	PARAIPABA	CE	NORDESTE	2012	0	0	0	0	0	0	0	0	0	0	0	2653	3274	5226	2985	1582	2535	3175	5007	2909	1622	30968	0.00	0.00	0.00	0.00	0.00	0.00	0.00	0.00	0.00	0.00	0.00	150840955	164510559	335445027	238912540	117753259	144175379	158718197	340860586	259269992	148702536	2059189030	0
231030	PARAMBU	CE	NORDESTE	2012	0	0	0	1	0	0	1	0	0	1	3	2660	3303	4301	3122	2191	2554	3289	4751	3537	2285	31993	0.00	0.00	0.00	3.20	0.00	0.00	3.04	0.00	0.00	4.38	0.94	150840955	164510559	335445027	238912540	117753259	144175379	158718197	340860586	259269992	148702536	2059189030	0
231040	PARAMOTI	CE	NORDESTE	2012	0	0	0	0	0	0	0	0	0	0	0	1038	1426	1837	1184	727	975	1204	1768	1135	758	12052	0.00	0.00	0.00	0.00	0.00	0.00	0.00	0.00	0.00	0.00	0.00	150840955	164510559	335445027	238912540	117753259	144175379	158718197	340860586	259269992	148702536	2059189030	0
231050	PEDRA BRANCA	CE	NORDESTE	2012	0	0	5	1	0	0	0	3	1	1	11	3442	4423	6369	4100	2844	3296	4283	6587	4472	3073	42889	0.00	0.00	7.85	2.44	0.00	0.00	0.00	4.55	2.24	3.25	2.56	150840955	164510559	335445027	238912540	117753259	144175379	158718197	340860586	259269992	148702536	2059189030	0
231060	PENAFORTE	CE	NORDESTE	2012	0	0	0	0	0	0	0	0	0	0	0	775	875	1405	777	407	793	799	1387	873	513	8604	0.00	0.00	0.00	0.00	0.00	0.00	0.00	0.00	0.00	0.00	0.00	150840955	164510559	335445027	238912540	117753259	144175379	158718197	340860586	259269992	148702536	2059189030	0
231070	PENTECOSTE	CE	NORDESTE	2012	0	0	0	0	0	0	0	0	0	0	0	3031	3906	5915	3719	1935	2882	3593	5779	3676	2248	36684	0.00	0.00	0.00	0.00	0.00	0.00	0.00	0.00	0.00	0.00	0.00	150840955	164510559	335445027	238912540	117753259	144175379	158718197	340860586	259269992	148702536	2059189030	0
231080	PEREIRO	CE	NORDESTE	2012	0	1	1	0	0	0	0	0	0	0	2	1290	1616	2416	1626	1009	1229	1598	2424	1712	1208	16128	0.00	6.19	4.14	0.00	0.00	0.00	0.00	0.00	0.00	0.00	1.24	150840955	164510559	335445027	238912540	117753259	144175379	158718197	340860586	259269992	148702536	2059189030	0
231085	PINDORETAMA	CE	NORDESTE	2012	0	0	0	1	0	0	0	0	0	0	1	1483	1762	3178	1978	1098	1418	1785	3223	1965	1234	19124	0.00	0.00	0.00	5.06	0.00	0.00	0.00	0.00	0.00	0.00	0.52	150840955	164510559	335445027	238912540	117753259	144175379	158718197	340860586	259269992	148702536	2059189030	0
231090	PIQUET CARNEIRO	CE	NORDESTE	2012	0	0	0	0	0	0	0	0	0	0	0	1128	1420	2619	1743	1186	1014	1356	2514	1827	1240	16047	0.00	0.00	0.00	0.00	0.00	0.00	0.00	0.00	0.00	0.00	0.00	150840955	164510559	335445027	238912540	117753259	144175379	158718197	340860586	259269992	148702536	2059189030	0
231095	PIRES FERREIRA	CE	NORDESTE	2012	0	0	0	0	0	0	0	0	0	0	0	838	1148	1475	1141	717	852	1037	1475	1087	809	10579	0.00	0.00	0.00	0.00	0.00	0.00	0.00	0.00	0.00	0.00	0.00	150840955	164510559	335445027	238912540	117753259	144175379	158718197	340860586	259269992	148702536	2059189030	0
231100	PORANGA	CE	NORDESTE	2012	0	0	0	0	0	0	0	0	0	0	0	1075	1311	1779	1160	779	1033	1250	1749	1234	888	12258	0.00	0.00	0.00	0.00	0.00	0.00	0.00	0.00	0.00	0.00	0.00	150840955	164510559	335445027	238912540	117753259	144175379	158718197	340860586	259269992	148702536	2059189030	0
231110	PORTEIRAS	CE	NORDESTE	2012	0	0	1	0	0	0	0	1	1	1	4	1309	1513	2410	1355	868	1280	1429	2439	1539	1130	15272	0.00	0.00	4.15	0.00	0.00	0.00	0.00	4.10	6.50	8.85	2.62	150840955	164510559	335445027	238912540	117753259	144175379	158718197	340860586	259269992	148702536	2059189030	0
231120	POTENGI	CE	NORDESTE	2012	0	0	0	0	0	0	0	0	0	0	0	1040	1031	1485	966	621	1021	1059	1632	1050	703	10608	0.00	0.00	0.00	0.00	0.00	0.00	0.00	0.00	0.00	0.00	0.00	150840955	164510559	335445027	238912540	117753259	144175379	158718197	340860586	259269992	148702536	2059189030	0
231123	POTIRETAMA	CE	NORDESTE	2012	0	0	0	0	0	0	0	0	0	0	0	499	631	1046	667	392	485	564	981	653	370	6288	0.00	0.00	0.00	0.00	0.00	0.00	0.00	0.00	0.00	0.00	0.00	150840955	164510559	335445027	238912540	117753259	144175379	158718197	340860586	259269992	148702536	2059189030	0
231126	QUITERIANOPOLIS	CE	NORDESTE	2012	0	1	1	0	0	2	0	4	1	0	9	1670	2028	2973	2106	1323	1608	1956	3149	2265	1417	20495	0.00	4.93	3.36	0.00	0.00	12.44	0.00	12.70	4.42	0.00	4.39	150840955	164510559	335445027	238912540	117753259	144175379	158718197	340860586	259269992	148702536	2059189030	0
231130	QUIXADA	CE	NORDESTE	2012	1	0	0	0	0	1	0	2	0	0	4	7182	8645	13033	7899	4443	6742	8207	13462	8661	5201	83475	1.39	0.00	0.00	0.00	0.00	1.48	0.00	1.49	0.00	0.00	0.48	150840955	164510559	335445027	238912540	117753259	144175379	158718197	340860586	259269992	148702536	2059189030	21003
231135	QUIXELO	CE	NORDESTE	2012	0	0	0	0	0	0	0	0	0	0	0	1188	1472	2465	1949	1196	1174	1417	2392	1877	1272	16402	0.00	0.00	0.00	0.00	0.00	0.00	0.00	0.00	0.00	0.00	0.00	150840955	164510559	335445027	238912540	117753259	144175379	158718197	340860586	259269992	148702536	2059189030	0
231140	QUIXERAMOBIM	CE	NORDESTE	2012	0	0	0	0	0	0	0	0	0	0	0	6357	7736	11631	7434	4597	6073	7358	11933	8018	4951	76088	0.00	0.00	0.00	0.00	0.00	0.00	0.00	0.00	0.00	0.00	0.00	150840955	164510559	335445027	238912540	117753259	144175379	158718197	340860586	259269992	148702536	2059189030	0
231150	QUIXERE	CE	NORDESTE	2012	1	0	0	0	0	0	0	1	1	0	3	1744	2062	3661	2047	1060	1649	2013	3524	2211	1144	21115	5.73	0.00	0.00	0.00	0.00	0.00	0.00	2.84	4.52	0.00	1.42	150840955	164510559	335445027	238912540	117753259	144175379	158718197	340860586	259269992	148702536	2059189030	86491
231160	REDENCAO	CE	NORDESTE	2012	0	0	0	0	0	1	0	0	0	0	1	2384	2916	4378	2786	1639	2293	2731	4395	3027	1829	28378	0.00	0.00	0.00	0.00	0.00	4.36	0.00	0.00	0.00	0.00	0.35	150840955	164510559	335445027	238912540	117753259	144175379	158718197	340860586	259269992	148702536	2059189030	0
231170	RERIUTABA	CE	NORDESTE	2012	0	0	3	0	0	2	0	2	1	0	8	1614	2004	2761	1906	1284	1552	1874	2677	1993	1600	19265	0.00	0.00	10.87	0.00	0.00	12.89	0.00	7.47	5.02	0.00	4.15	150840955	164510559	335445027	238912540	117753259	144175379	158718197	340860586	259269992	148702536	2059189030	0
231180	RUSSAS	CE	NORDESTE	2012	0	0	1	1	1	4	3	3	4	2	19	5508	7033	12741	7284	3529	5241	6757	12806	7961	4402	73262	0.00	0.00	0.78	1.37	2.83	7.63	4.44	2.34	5.02	4.54	2.59	150840955	164510559	335445027	238912540	117753259	144175379	158718197	340860586	259269992	148702536	2059189030	0
231190	SABOEIRO	CE	NORDESTE	2012	0	0	0	1	0	0	0	0	0	0	1	1394	1617	2181	1639	1106	1363	1597	2271	1740	1139	16047	0.00	0.00	0.00	6.10	0.00	0.00	0.00	0.00	0.00	0.00	0.62	150840955	164510559	335445027	238912540	117753259	144175379	158718197	340860586	259269992	148702536	2059189030	0
231195	SALITRE	CE	NORDESTE	2012	0	0	0	0	0	0	0	1	0	0	1	1638	1837	2419	1299	802	1614	1713	2434	1394	820	15970	0.00	0.00	0.00	0.00	0.00	0.00	0.00	4.11	0.00	0.00	0.63	150840955	164510559	335445027	238912540	117753259	144175379	158718197	340860586	259269992	148702536	2059189030	0
231200	SANTANA DO ACARAU	CE	NORDESTE	2012	0	0	0	0	0	0	0	0	0	0	0	2843	3411	5031	2709	1689	2716	3259	4771	2699	1872	31000	0.00	0.00	0.00	0.00	0.00	0.00	0.00	0.00	0.00	0.00	0.00	150840955	164510559	335445027	238912540	117753259	144175379	158718197	340860586	259269992	148702536	2059189030	0
231210	SANTANA DO CARIRI	CE	NORDESTE	2012	0	0	0	1	0	0	0	1	0	0	2	1673	2027	2592	1500	1047	1656	1786	2586	1591	1147	17605	0.00	0.00	0.00	6.67	0.00	0.00	0.00	3.87	0.00	0.00	1.14	150840955	164510559	335445027	238912540	117753259	144175379	158718197	340860586	259269992	148702536	2059189030	0
231220	SANTA QUITERIA	CE	NORDESTE	2012	0	0	0	0	0	0	0	0	0	0	0	3557	4581	6603	4401	2746	3536	4246	6466	4571	2939	43646	0.00	0.00	0.00	0.00	0.00	0.00	0.00	0.00	0.00	0.00	0.00	150840955	164510559	335445027	238912540	117753259	144175379	158718197	340860586	259269992	148702536	2059189030	0
231230	SAO BENEDITO	CE	NORDESTE	2012	0	1	0	0	0	0	0	0	0	0	1	4290	4886	6849	4357	2469	4126	4771	7009	4518	2985	46260	0.00	2.05	0.00	0.00	0.00	0.00	0.00	0.00	0.00	0.00	0.22	150840955	164510559	335445027	238912540	117753259	144175379	158718197	340860586	259269992	148702536	2059189030	0
231240	SAO GONCALO DO AMARANTE	CE	NORDESTE	2012	0	0	0	0	0	0	0	0	0	0	0	3806	4758	7956	4322	2121	3595	4423	7580	4328	2315	45204	0.00	0.00	0.00	0.00	0.00	0.00	0.00	0.00	0.00	0.00	0.00	150840955	164510559	335445027	238912540	117753259	144175379	158718197	340860586	259269992	148702536	2059189030	0
231250	SAO JOAO DO JAGUARIBE	CE	NORDESTE	2012	0	0	0	0	0	0	0	0	0	0	0	430	641	1171	983	656	432	609	1173	1074	798	7967	0.00	0.00	0.00	0.00	0.00	0.00	0.00	0.00	0.00	0.00	0.00	150840955	164510559	335445027	238912540	117753259	144175379	158718197	340860586	259269992	148702536	2059189030	0
231260	SAO LUIS DO CURU	CE	NORDESTE	2012	0	0	0	0	0	0	0	0	0	0	0	969	1237	2045	1298	765	986	1199	2022	1346	821	12688	0.00	0.00	0.00	0.00	0.00	0.00	0.00	0.00	0.00	0.00	0.00	150840955	164510559	335445027	238912540	117753259	144175379	158718197	340860586	259269992	148702536	2059189030	0
231270	SENADOR POMPEU	CE	NORDESTE	2012	0	0	0	0	0	0	0	0	0	0	0	1931	2476	3745	2735	1782	1876	2341	3873	2964	2059	25782	0.00	0.00	0.00	0.00	0.00	0.00	0.00	0.00	0.00	0.00	0.00	150840955	164510559	335445027	238912540	117753259	144175379	158718197	340860586	259269992	148702536	2059189030	0
231280	SENADOR SA	CE	NORDESTE	2012	0	0	0	0	0	0	0	0	0	0	0	680	764	1090	614	386	670	765	1110	642	412	7133	0.00	0.00	0.00	0.00	0.00	0.00	0.00	0.00	0.00	0.00	0.00	150840955	164510559	335445027	238912540	117753259	144175379	158718197	340860586	259269992	148702536	2059189030	0
231290	SOBRAL	CE	NORDESTE	2012	2	0	1	0	0	1	1	5	1	2	13	15541	20005	34785	17535	7513	14828	19462	36503	20104	9916	196192	1.29	0.00	0.29	0.00	0.00	0.67	0.51	1.37	0.50	2.02	0.66	150840955	164510559	335445027	238912540	117753259	144175379	158718197	340860586	259269992	148702536	2059189030	19412
231300	SOLONOPOLE	CE	NORDESTE	2012	0	1	0	0	0	0	1	0	1	0	3	1319	1742	2617	2006	1330	1280	1603	2582	2150	1462	18091	0.00	5.74	0.00	0.00	0.00	0.00	6.24	0.00	4.65	0.00	1.66	150840955	164510559	335445027	238912540	117753259	144175379	158718197	340860586	259269992	148702536	2059189030	0
231310	TABULEIRO DO NORTE	CE	NORDESTE	2012	0	0	0	0	0	0	0	1	0	0	1	2149	2828	4891	3482	1766	2109	2806	5134	3830	2059	31054	0.00	0.00	0.00	0.00	0.00	0.00	0.00	1.95	0.00	0.00	0.32	150840955	164510559	335445027	238912540	117753259	144175379	158718197	340860586	259269992	148702536	2059189030	0
231320	TAMBORIL	CE	NORDESTE	2012	0	0	0	0	0	0	1	1	0	0	2	2140	2769	3780	2650	1781	2163	2571	3723	2810	2057	26444	0.00	0.00	0.00	0.00	0.00	0.00	3.89	2.69	0.00	0.00	0.76	150840955	164510559	335445027	238912540	117753259	144175379	158718197	340860586	259269992	148702536	2059189030	0
231325	TARRAFAS	CE	NORDESTE	2012	0	0	0	0	0	0	0	0	0	0	0	702	880	1256	899	607	672	865	1296	952	602	8731	0.00	0.00	0.00	0.00	0.00	0.00	0.00	0.00	0.00	0.00	0.00	150840955	164510559	335445027	238912540	117753259	144175379	158718197	340860586	259269992	148702536	2059189030	0
231330	TAUA	CE	NORDESTE	2012	0	1	1	1	1	0	0	1	1	0	6	4548	5558	8318	5877	3841	4326	5469	8824	6382	4260	57403	0.00	1.80	1.20	1.70	2.60	0.00	0.00	1.13	1.57	0.00	1.05	150840955	164510559	335445027	238912540	117753259	144175379	158718197	340860586	259269992	148702536	2059189030	0
231335	TEJUCUOCA	CE	NORDESTE	2012	0	0	0	0	0	0	0	0	0	0	0	1620	1921	2961	1609	1001	1621	1860	2860	1491	922	17866	0.00	0.00	0.00	0.00	0.00	0.00	0.00	0.00	0.00	0.00	0.00	150840955	164510559	335445027	238912540	117753259	144175379	158718197	340860586	259269992	148702536	2059189030	0
231340	TIANGUA	CE	NORDESTE	2012	0	0	0	0	0	0	0	0	2	0	2	6567	7700	11781	6381	3159	6465	7462	11957	6745	3494	71711	0.00	0.00	0.00	0.00	0.00	0.00	0.00	0.00	2.97	0.00	0.28	150840955	164510559	335445027	238912540	117753259	144175379	158718197	340860586	259269992	148702536	2059189030	0
231350	TRAIRI	CE	NORDESTE	2012	0	0	0	0	0	0	0	0	0	0	0	4929	5971	8770	4820	2830	4640	5485	8168	4684	2943	53240	0.00	0.00	0.00	0.00	0.00	0.00	0.00	0.00	0.00	0.00	0.00	150840955	164510559	335445027	238912540	117753259	144175379	158718197	340860586	259269992	148702536	2059189030	0
231355	TURURU	CE	NORDESTE	2012	0	0	0	0	0	0	0	0	0	0	0	1273	1695	2558	1470	874	1217	1494	2257	1408	875	15121	0.00	0.00	0.00	0.00	0.00	0.00	0.00	0.00	0.00	0.00	0.00	150840955	164510559	335445027	238912540	117753259	144175379	158718197	340860586	259269992	148702536	2059189030	0
231360	UBAJARA	CE	NORDESTE	2012	1	0	1	0	0	0	0	0	1	0	3	3000	3324	5301	3061	1617	2929	3227	5375	3148	1980	32962	3.33	0.00	1.89	0.00	0.00	0.00	0.00	0.00	3.18	0.00	0.91	150840955	164510559	335445027	238912540	117753259	144175379	158718197	340860586	259269992	148702536	2059189030	50280
231370	UMARI	CE	NORDESTE	2012	0	0	0	0	0	0	0	0	0	0	0	633	703	1154	774	590	576	673	1110	851	642	7706	0.00	0.00	0.00	0.00	0.00	0.00	0.00	0.00	0.00	0.00	0.00	150840955	164510559	335445027	238912540	117753259	144175379	158718197	340860586	259269992	148702536	2059189030	0
231375	UMIRIM	CE	NORDESTE	2012	0	0	0	0	0	0	0	0	0	0	0	1739	2257	3117	1737	1024	1684	2018	2970	1674	1060	19280	0.00	0.00	0.00	0.00	0.00	0.00	0.00	0.00	0.00	0.00	0.00	150840955	164510559	335445027	238912540	117753259	144175379	158718197	340860586	259269992	148702536	2059189030	0
231380	URUBURETAMA	CE	NORDESTE	2012	0	0	0	0	0	0	0	0	0	0	0	1775	2257	3479	1806	962	1781	2115	3406	1869	1046	20496	0.00	0.00	0.00	0.00	0.00	0.00	0.00	0.00	0.00	0.00	0.00	150840955	164510559	335445027	238912540	117753259	144175379	158718197	340860586	259269992	148702536	2059189030	0
231390	URUOCA	CE	NORDESTE	2012	0	0	0	0	0	0	0	0	0	0	0	1123	1530	2090	1216	732	1165	1395	2071	1190	788	13300	0.00	0.00	0.00	0.00	0.00	0.00	0.00	0.00	0.00	0.00	0.00	150840955	164510559	335445027	238912540	117753259	144175379	158718197	340860586	259269992	148702536	2059189030	0
231395	VARJOTA	CE	NORDESTE	2012	0	0	0	0	0	0	0	0	0	0	0	1487	1937	2644	1725	1147	1421	1862	2647	1765	1421	18056	0.00	0.00	0.00	0.00	0.00	0.00	0.00	0.00	0.00	0.00	0.00	150840955	164510559	335445027	238912540	117753259	144175379	158718197	340860586	259269992	148702536	2059189030	0
231400	VARZEA ALEGRE	CE	NORDESTE	2012	0	0	0	0	0	0	0	0	1	0	1	3003	3623	5704	4033	2745	2943	3572	6157	4378	3268	39426	0.00	0.00	0.00	0.00	0.00	0.00	0.00	0.00	2.28	0.00	0.25	150840955	164510559	335445027	238912540	117753259	144175379	158718197	340860586	259269992	148702536	2059189030	0
231410	VICOSA DO CEARA	CE	NORDESTE	2012	1	0	2	0	0	0	0	0	0	0	3	5430	6604	9025	4837	2811	5135	6459	8764	4952	3134	57151	1.84	0.00	2.22	0.00	0.00	0.00	0.00	0.00	0.00	0.00	0.52	150840955	164510559	335445027	238912540	117753259	144175379	158718197	340860586	259269992	148702536	2059189030	27779
240010	ACARI	RN	NORDESTE	2012	0	0	1	0	0	0	0	0	0	0	1	756	881	1829	1248	759	778	901	1803	1344	951	11250	0.00	0.00	5.47	0.00	0.00	0.00	0.00	0.00	0.00	0.00	0.89	150840955	164510559	335445027	238912540	117753259	144175379	158718197	340860586	259269992	148702536	2059189030	0
240020	ACU	RN	NORDESTE	2012	0	0	1	0	0	0	0	2	0	0	3	4466	4996	9365	5817	2490	4384	4895	9481	6242	3142	55278	0.00	0.00	1.07	0.00	0.00	0.00	0.00	2.11	0.00	0.00	0.54	150840955	164510559	335445027	238912540	117753259	144175379	158718197	340860586	259269992	148702536	2059189030	0
240030	AFONSO BEZERRA	RN	NORDESTE	2012	0	0	0	0	0	0	0	0	0	0	0	1009	1101	1699	1125	639	964	994	1678	1155	713	11077	0.00	0.00	0.00	0.00	0.00	0.00	0.00	0.00	0.00	0.00	0.00	150840955	164510559	335445027	238912540	117753259	144175379	158718197	340860586	259269992	148702536	2059189030	0
240040	AGUA NOVA	RN	NORDESTE	2012	0	0	0	0	0	0	0	0	0	0	0	221	310	542	294	171	239	282	520	327	190	3096	0.00	0.00	0.00	0.00	0.00	0.00	0.00	0.00	0.00	0.00	0.00	150840955	164510559	335445027	238912540	117753259	144175379	158718197	340860586	259269992	148702536	2059189030	0
240050	ALEXANDRIA	RN	NORDESTE	2012	0	0	1	1	0	0	0	1	0	0	3	1083	1160	2063	1449	978	1031	1118	2091	1593	1192	13758	0.00	0.00	4.85	6.90	0.00	0.00	0.00	4.78	0.00	0.00	2.18	150840955	164510559	335445027	238912540	117753259	144175379	158718197	340860586	259269992	148702536	2059189030	0
240060	ALMINO AFONSO	RN	NORDESTE	2012	0	0	0	0	0	0	0	0	0	0	0	380	438	841	563	311	365	401	726	556	343	4924	0.00	0.00	0.00	0.00	0.00	0.00	0.00	0.00	0.00	0.00	0.00	150840955	164510559	335445027	238912540	117753259	144175379	158718197	340860586	259269992	148702536	2059189030	0
240070	ALTO DO RODRIGUES	RN	NORDESTE	2012	0	0	0	0	0	0	0	0	1	0	1	1133	1116	2311	1381	563	1060	1093	2347	1414	624	13042	0.00	0.00	0.00	0.00	0.00	0.00	0.00	0.00	7.07	0.00	0.77	150840955	164510559	335445027	238912540	117753259	144175379	158718197	340860586	259269992	148702536	2059189030	0
240080	ANGICOS	RN	NORDESTE	2012	0	1	2	0	0	0	0	0	1	0	4	853	1011	1943	1273	695	883	1001	1891	1361	877	11788	0.00	9.89	10.29	0.00	0.00	0.00	0.00	0.00	7.35	0.00	3.39	150840955	164510559	335445027	238912540	117753259	144175379	158718197	340860586	259269992	148702536	2059189030	0
240090	ANTONIO MARTINS	RN	NORDESTE	2012	0	0	0	0	1	0	0	0	0	0	1	546	626	1151	799	454	521	565	1078	795	548	7083	0.00	0.00	0.00	0.00	22.03	0.00	0.00	0.00	0.00	0.00	1.41	150840955	164510559	335445027	238912540	117753259	144175379	158718197	340860586	259269992	148702536	2059189030	0
240100	APODI	RN	NORDESTE	2012	0	0	0	0	0	0	0	0	0	0	0	2526	3088	6119	4091	1950	2326	3000	6023	4314	2184	35621	0.00	0.00	0.00	0.00	0.00	0.00	0.00	0.00	0.00	0.00	0.00	150840955	164510559	335445027	238912540	117753259	144175379	158718197	340860586	259269992	148702536	2059189030	0
240110	AREIA BRANCA	RN	NORDESTE	2012	0	0	0	0	0	0	0	0	0	0	0	2048	2320	4234	2919	1278	1969	2259	4347	3243	1716	26333	0.00	0.00	0.00	0.00	0.00	0.00	0.00	0.00	0.00	0.00	0.00	150840955	164510559	335445027	238912540	117753259	144175379	158718197	340860586	259269992	148702536	2059189030	0
240120	ARES	RN	NORDESTE	2012	0	0	0	0	0	0	0	0	0	0	0	1197	1320	2222	1320	593	1168	1293	2241	1385	734	13473	0.00	0.00	0.00	0.00	0.00	0.00	0.00	0.00	0.00	0.00	0.00	150840955	164510559	335445027	238912540	117753259	144175379	158718197	340860586	259269992	148702536	2059189030	0
240130	AUGUSTO SEVERO	RN	NORDESTE	2012	0	0	0	0	0	0	0	0	0	0	0	757	877	1597	994	607	744	870	1437	1003	650	9536	0.00	0.00	0.00	0.00	0.00	0.00	0.00	0.00	0.00	0.00	0.00	150840955	164510559	335445027	238912540	117753259	144175379	158718197	340860586	259269992	148702536	2059189030	0
240140	BAIA FORMOSA	RN	NORDESTE	2012	0	0	2	0	0	0	0	1	1	0	4	838	853	1479	942	371	787	823	1425	906	462	8886	0.00	0.00	13.52	0.00	0.00	0.00	0.00	7.02	11.04	0.00	4.50	150840955	164510559	335445027	238912540	117753259	144175379	158718197	340860586	259269992	148702536	2059189030	0
240145	BARAUNA	RN	NORDESTE	2012	0	0	0	0	0	0	0	2	0	0	2	2540	2532	4454	2358	1089	2427	2500	4232	2400	1056	25588	0.00	0.00	0.00	0.00	0.00	0.00	0.00	4.73	0.00	0.00	0.78	150840955	164510559	335445027	238912540	117753259	144175379	158718197	340860586	259269992	148702536	2059189030	0
240150	BARCELONA	RN	NORDESTE	2012	0	0	0	0	0	0	0	0	1	0	1	294	403	594	441	321	292	359	559	442	325	4030	0.00	0.00	0.00	0.00	0.00	0.00	0.00	0.00	22.62	0.00	2.48	150840955	164510559	335445027	238912540	117753259	144175379	158718197	340860586	259269992	148702536	2059189030	0
240160	BENTO FERNANDES	RN	NORDESTE	2012	0	0	0	0	0	0	0	0	0	0	0	412	621	880	471	323	451	543	792	505	294	5292	0.00	0.00	0.00	0.00	0.00	0.00	0.00	0.00	0.00	0.00	0.00	150840955	164510559	335445027	238912540	117753259	144175379	158718197	340860586	259269992	148702536	2059189030	0
240165	BODO	RN	NORDESTE	2012	0	0	0	1	0	0	0	0	0	0	1	218	232	429	246	130	204	203	391	230	137	2420	0.00	0.00	0.00	40.65	0.00	0.00	0.00	0.00	0.00	0.00	4.13	150840955	164510559	335445027	238912540	117753259	144175379	158718197	340860586	259269992	148702536	2059189030	0
240170	BOM JESUS	RN	NORDESTE	2012	0	0	0	0	0	0	0	0	0	0	0	879	974	1496	934	596	831	962	1475	978	660	9785	0.00	0.00	0.00	0.00	0.00	0.00	0.00	0.00	0.00	0.00	0.00	150840955	164510559	335445027	238912540	117753259	144175379	158718197	340860586	259269992	148702536	2059189030	0
240180	BREJINHO	RN	NORDESTE	2012	0	0	0	1	0	0	1	0	0	0	2	1079	1175	1960	1135	682	999	1166	1927	1167	752	12042	0.00	0.00	0.00	8.81	0.00	0.00	8.58	0.00	0.00	0.00	1.66	150840955	164510559	335445027	238912540	117753259	144175379	158718197	340860586	259269992	148702536	2059189030	0
240185	CAICARA DO NORTE	RN	NORDESTE	2012	0	0	0	0	0	0	1	0	0	1	2	656	662	1101	640	301	571	570	987	614	362	6464	0.00	0.00	0.00	0.00	0.00	0.00	17.54	0.00	0.00	27.62	3.09	150840955	164510559	335445027	238912540	117753259	144175379	158718197	340860586	259269992	148702536	2059189030	0
240190	CAICARA DO RIO DO VENTO	RN	NORDESTE	2012	0	0	0	0	0	0	0	0	0	0	0	263	313	607	332	192	260	324	560	362	241	3454	0.00	0.00	0.00	0.00	0.00	0.00	0.00	0.00	0.00	0.00	0.00	150840955	164510559	335445027	238912540	117753259	144175379	158718197	340860586	259269992	148702536	2059189030	0
240200	CAICO	RN	NORDESTE	2012	0	0	3	1	0	0	1	0	1	0	6	4475	5338	10862	7349	3503	4289	5055	11110	8293	4757	65031	0.00	0.00	2.76	1.36	0.00	0.00	1.98	0.00	1.21	0.00	0.92	150840955	164510559	335445027	238912540	117753259	144175379	158718197	340860586	259269992	148702536	2059189030	0
240210	CAMPO REDONDO	RN	NORDESTE	2012	0	0	0	0	0	0	0	2	2	0	4	845	987	1632	1102	739	841	980	1641	1086	815	10668	0.00	0.00	0.00	0.00	0.00	0.00	0.00	12.19	18.42	0.00	3.75	150840955	164510559	335445027	238912540	117753259	144175379	158718197	340860586	259269992	148702536	2059189030	0
240220	CANGUARETAMA	RN	NORDESTE	2012	0	0	2	1	2	2	0	6	2	1	16	3118	3489	5332	2955	1234	3072	3390	5226	2883	1544	32243	0.00	0.00	3.75	3.38	16.21	6.51	0.00	11.48	6.94	6.48	4.96	150840955	164510559	335445027	238912540	117753259	144175379	158718197	340860586	259269992	148702536	2059189030	0
240230	CARAUBAS	RN	NORDESTE	2012	0	0	1	0	0	0	1	0	0	0	2	1571	1737	3113	2154	1245	1465	1689	3264	2355	1538	20131	0.00	0.00	3.21	0.00	0.00	0.00	5.92	0.00	0.00	0.00	0.99	150840955	164510559	335445027	238912540	117753259	144175379	158718197	340860586	259269992	148702536	2059189030	0
240240	CARNAUBA DOS DANTAS	RN	NORDESTE	2012	0	0	0	0	0	0	0	1	0	0	1	611	672	1306	828	455	590	636	1274	857	506	7735	0.00	0.00	0.00	0.00	0.00	0.00	0.00	7.85	0.00	0.00	1.29	150840955	164510559	335445027	238912540	117753259	144175379	158718197	340860586	259269992	148702536	2059189030	0
240250	CARNAUBAIS	RN	NORDESTE	2012	0	1	0	0	0	0	0	0	0	0	1	799	882	1713	1077	517	845	880	1640	1077	528	9958	0.00	11.34	0.00	0.00	0.00	0.00	0.00	0.00	0.00	0.00	1.00	150840955	164510559	335445027	238912540	117753259	144175379	158718197	340860586	259269992	148702536	2059189030	0
240260	CEARA-MIRIM	RN	NORDESTE	2012	9	5	15	8	3	3	5	15	12	0	75	6619	7102	11759	6287	3118	6312	6910	11668	6845	3964	70584	13.60	7.04	12.76	12.72	9.62	4.75	7.24	12.86	17.53	0.00	10.63	150840955	164510559	335445027	238912540	117753259	144175379	158718197	340860586	259269992	148702536	2059189030	205102
240270	CERRO CORA	RN	NORDESTE	2012	0	1	0	0	0	0	0	0	0	0	1	973	1025	1807	1097	686	925	987	1698	1134	836	11168	0.00	9.76	0.00	0.00	0.00	0.00	0.00	0.00	0.00	0.00	0.90	150840955	164510559	335445027	238912540	117753259	144175379	158718197	340860586	259269992	148702536	2059189030	0
240280	CORONEL EZEQUIEL	RN	NORDESTE	2012	0	0	1	0	0	1	0	0	0	0	2	471	548	911	501	383	447	512	804	534	412	5523	0.00	0.00	10.98	0.00	0.00	22.37	0.00	0.00	0.00	0.00	3.62	150840955	164510559	335445027	238912540	117753259	144175379	158718197	340860586	259269992	148702536	2059189030	0
240290	CORONEL JOAO PESSOA	RN	NORDESTE	2012	0	0	0	0	0	0	0	0	0	0	0	434	525	696	458	312	410	509	704	515	324	4887	0.00	0.00	0.00	0.00	0.00	0.00	0.00	0.00	0.00	0.00	0.00	150840955	164510559	335445027	238912540	117753259	144175379	158718197	340860586	259269992	148702536	2059189030	0
240300	CRUZETA	RN	NORDESTE	2012	0	0	0	0	0	0	0	0	0	0	0	560	623	1270	1001	520	540	650	1270	1007	672	8113	0.00	0.00	0.00	0.00	0.00	0.00	0.00	0.00	0.00	0.00	0.00	150840955	164510559	335445027	238912540	117753259	144175379	158718197	340860586	259269992	148702536	2059189030	0
240310	CURRAIS NOVOS	RN	NORDESTE	2012	0	0	3	3	0	0	0	5	3	2	16	3092	3736	6912	4597	2609	3049	3679	7237	5473	3510	43894	0.00	0.00	4.34	6.53	0.00	0.00	0.00	6.91	5.48	5.70	3.65	150840955	164510559	335445027	238912540	117753259	144175379	158718197	340860586	259269992	148702536	2059189030	0
240320	DOUTOR SEVERIANO	RN	NORDESTE	2012	0	0	0	0	0	0	0	0	0	1	1	571	668	1103	720	435	556	637	1105	778	531	7104	0.00	0.00	0.00	0.00	0.00	0.00	0.00	0.00	0.00	18.83	1.41	150840955	164510559	335445027	238912540	117753259	144175379	158718197	340860586	259269992	148702536	2059189030	0
240325	PARNAMIRIM	RN	NORDESTE	2012	15	12	26	18	7	21	22	45	38	14	218	16726	18826	38908	23696	6935	16366	18901	43019	26673	9802	219852	8.97	6.37	6.68	7.60	10.09	12.83	11.64	10.46	14.25	14.28	9.92	150840955	164510559	335445027	238912540	117753259	144175379	158718197	340860586	259269992	148702536	2059189030	135275
240330	ENCANTO	RN	NORDESTE	2012	0	0	1	0	0	0	0	0	0	0	1	442	497	797	562	362	418	478	850	620	392	5418	0.00	0.00	12.55	0.00	0.00	0.00	0.00	0.00	0.00	0.00	1.85	150840955	164510559	335445027	238912540	117753259	144175379	158718197	340860586	259269992	148702536	2059189030	0
240340	EQUADOR	RN	NORDESTE	2012	0	0	0	0	0	0	0	0	0	0	0	538	561	999	587	335	494	528	921	590	422	5975	0.00	0.00	0.00	0.00	0.00	0.00	0.00	0.00	0.00	0.00	0.00	150840955	164510559	335445027	238912540	117753259	144175379	158718197	340860586	259269992	148702536	2059189030	0
240350	ESPIRITO SANTO	RN	NORDESTE	2012	0	0	0	0	1	2	0	2	2	0	7	993	1120	1674	996	610	871	1052	1600	1038	710	10664	0.00	0.00	0.00	0.00	16.39	22.96	0.00	12.50	19.27	0.00	6.56	150840955	164510559	335445027	238912540	117753259	144175379	158718197	340860586	259269992	148702536	2059189030	0
240360	EXTREMOZ	RN	NORDESTE	2012	3	2	6	2	0	1	1	7	6	1	29	2396	2593	4191	2604	1097	2301	2489	4283	2651	1335	25940	12.52	7.71	14.32	7.68	0.00	4.35	4.02	16.34	22.63	7.49	11.18	150840955	164510559	335445027	238912540	117753259	144175379	158718197	340860586	259269992	148702536	2059189030	188866
240370	FELIPE GUERRA	RN	NORDESTE	2012	0	0	0	0	0	0	0	1	0	0	1	409	482	963	695	396	403	450	916	736	442	5892	0.00	0.00	0.00	0.00	0.00	0.00	0.00	10.92	0.00	0.00	1.70	150840955	164510559	335445027	238912540	117753259	144175379	158718197	340860586	259269992	148702536	2059189030	0
240375	FERNANDO PEDROZA	RN	NORDESTE	2012	0	0	1	0	0	0	0	0	0	0	1	232	266	497	324	186	206	224	466	326	224	2951	0.00	0.00	20.12	0.00	0.00	0.00	0.00	0.00	0.00	0.00	3.39	150840955	164510559	335445027	238912540	117753259	144175379	158718197	340860586	259269992	148702536	2059189030	0
240380	FLORANIA	RN	NORDESTE	2012	0	0	0	0	0	0	0	0	0	0	0	742	849	1634	1094	659	727	791	1528	1143	735	9902	0.00	0.00	0.00	0.00	0.00	0.00	0.00	0.00	0.00	0.00	0.00	150840955	164510559	335445027	238912540	117753259	144175379	158718197	340860586	259269992	148702536	2059189030	0
240390	FRANCISCO DANTAS	RN	NORDESTE	2012	0	1	0	0	0	0	0	0	0	0	1	199	254	489	328	204	208	228	443	342	217	2912	0.00	39.37	0.00	0.00	0.00	0.00	0.00	0.00	0.00	0.00	3.43	150840955	164510559	335445027	238912540	117753259	144175379	158718197	340860586	259269992	148702536	2059189030	0
240400	FRUTUOSO GOMES	RN	NORDESTE	2012	0	0	0	0	0	0	0	0	0	0	0	321	344	680	455	287	334	335	663	510	339	4268	0.00	0.00	0.00	0.00	0.00	0.00	0.00	0.00	0.00	0.00	0.00	150840955	164510559	335445027	238912540	117753259	144175379	158718197	340860586	259269992	148702536	2059189030	0
240410	GALINHOS	RN	NORDESTE	2012	0	0	0	0	0	0	0	0	0	0	0	210	253	425	223	94	211	219	393	218	98	2344	0.00	0.00	0.00	0.00	0.00	0.00	0.00	0.00	0.00	0.00	0.00	150840955	164510559	335445027	238912540	117753259	144175379	158718197	340860586	259269992	148702536	2059189030	0
240420	GOIANINHA	RN	NORDESTE	2012	1	0	0	1	0	0	0	0	1	0	3	2275	2415	3990	2144	1006	2124	2341	4114	2265	1102	23776	4.40	0.00	0.00	4.66	0.00	0.00	0.00	0.00	4.42	0.00	1.26	150840955	164510559	335445027	238912540	117753259	144175379	158718197	340860586	259269992	148702536	2059189030	66304
240430	GOVERNADOR DIX-SEPT ROSADO	RN	NORDESTE	2012	0	1	0	0	0	0	0	0	0	0	1	995	1213	2132	1423	739	940	1127	1968	1401	807	12745	0.00	8.24	0.00	0.00	0.00	0.00	0.00	0.00	0.00	0.00	0.78	150840955	164510559	335445027	238912540	117753259	144175379	158718197	340860586	259269992	148702536	2059189030	0
240440	GROSSOS	RN	NORDESTE	2012	0	0	0	0	0	0	0	0	0	0	0	724	877	1653	1193	526	678	833	1597	1143	565	9789	0.00	0.00	0.00	0.00	0.00	0.00	0.00	0.00	0.00	0.00	0.00	150840955	164510559	335445027	238912540	117753259	144175379	158718197	340860586	259269992	148702536	2059189030	0
240450	GUAMARE	RN	NORDESTE	2012	0	1	0	0	0	1	0	2	0	0	4	1275	1349	2354	1243	487	1238	1316	2351	1250	522	13385	0.00	7.41	0.00	0.00	0.00	8.08	0.00	8.51	0.00	0.00	2.99	150840955	164510559	335445027	238912540	117753259	144175379	158718197	340860586	259269992	148702536	2059189030	0
240460	IELMO MARINHO	RN	NORDESTE	2012	0	0	0	0	1	1	0	0	0	0	2	1194	1374	2110	1227	671	1148	1241	1951	1143	698	12757	0.00	0.00	0.00	0.00	14.90	8.71	0.00	0.00	0.00	0.00	1.57	150840955	164510559	335445027	238912540	117753259	144175379	158718197	340860586	259269992	148702536	2059189030	0
240470	IPANGUACU	RN	NORDESTE	2012	0	0	0	0	0	0	0	0	0	0	0	1349	1334	2567	1371	679	1334	1305	2463	1375	705	14482	0.00	0.00	0.00	0.00	0.00	0.00	0.00	0.00	0.00	0.00	0.00	150840955	164510559	335445027	238912540	117753259	144175379	158718197	340860586	259269992	148702536	2059189030	0
240480	IPUEIRA	RN	NORDESTE	2012	0	0	0	0	0	0	0	0	0	0	0	166	176	326	238	163	138	155	340	261	188	2151	0.00	0.00	0.00	0.00	0.00	0.00	0.00	0.00	0.00	0.00	0.00	150840955	164510559	335445027	238912540	117753259	144175379	158718197	340860586	259269992	148702536	2059189030	0
240485	ITAJA	RN	NORDESTE	2012	0	0	0	0	0	0	0	0	0	0	0	672	725	1291	684	306	615	616	1270	659	359	7197	0.00	0.00	0.00	0.00	0.00	0.00	0.00	0.00	0.00	0.00	0.00	150840955	164510559	335445027	238912540	117753259	144175379	158718197	340860586	259269992	148702536	2059189030	0
240490	ITAU	RN	NORDESTE	2012	0	0	0	0	0	0	0	0	0	0	0	434	502	839	711	340	398	471	880	737	422	5734	0.00	0.00	0.00	0.00	0.00	0.00	0.00	0.00	0.00	0.00	0.00	150840955	164510559	335445027	238912540	117753259	144175379	158718197	340860586	259269992	148702536	2059189030	0
240500	JACANA	RN	NORDESTE	2012	0	0	0	0	0	0	0	0	0	0	0	674	831	1304	779	556	663	746	1289	829	676	8347	0.00	0.00	0.00	0.00	0.00	0.00	0.00	0.00	0.00	0.00	0.00	150840955	164510559	335445027	238912540	117753259	144175379	158718197	340860586	259269992	148702536	2059189030	0
240510	JANDAIRA	RN	NORDESTE	2012	0	0	0	0	0	0	0	0	0	0	0	647	729	1140	612	363	616	647	1046	597	371	6768	0.00	0.00	0.00	0.00	0.00	0.00	0.00	0.00	0.00	0.00	0.00	150840955	164510559	335445027	238912540	117753259	144175379	158718197	340860586	259269992	148702536	2059189030	0
240520	JANDUIS	RN	NORDESTE	2012	0	0	0	0	0	0	0	0	0	0	0	429	454	880	545	368	462	445	807	624	405	5419	0.00	0.00	0.00	0.00	0.00	0.00	0.00	0.00	0.00	0.00	0.00	150840955	164510559	335445027	238912540	117753259	144175379	158718197	340860586	259269992	148702536	2059189030	0
240530	JANUARIO CICCO	RN	NORDESTE	2012	0	0	0	0	0	0	0	0	0	0	0	889	979	1556	885	570	802	946	1400	868	588	9483	0.00	0.00	0.00	0.00	0.00	0.00	0.00	0.00	0.00	0.00	0.00	150840955	164510559	335445027	238912540	117753259	144175379	158718197	340860586	259269992	148702536	2059189030	0
240540	JAPI	RN	NORDESTE	2012	0	0	0	0	1	0	0	0	0	0	1	497	592	898	492	316	478	537	791	549	358	5508	0.00	0.00	0.00	0.00	31.65	0.00	0.00	0.00	0.00	0.00	1.82	150840955	164510559	335445027	238912540	117753259	144175379	158718197	340860586	259269992	148702536	2059189030	0
240550	JARDIM DE ANGICOS	RN	NORDESTE	2012	0	0	0	0	0	0	0	0	0	0	0	250	251	386	291	191	209	235	402	252	186	2653	0.00	0.00	0.00	0.00	0.00	0.00	0.00	0.00	0.00	0.00	0.00	150840955	164510559	335445027	238912540	117753259	144175379	158718197	340860586	259269992	148702536	2059189030	0
240560	JARDIM DE PIRANHAS	RN	NORDESTE	2012	0	0	0	0	0	0	0	0	0	0	0	1041	1210	2444	1529	761	1073	1194	2375	1563	864	14054	0.00	0.00	0.00	0.00	0.00	0.00	0.00	0.00	0.00	0.00	0.00	150840955	164510559	335445027	238912540	117753259	144175379	158718197	340860586	259269992	148702536	2059189030	0
240570	JARDIM DO SERIDO	RN	NORDESTE	2012	0	0	0	0	0	0	0	0	0	1	1	676	926	1849	1609	951	675	896	1897	1705	1206	12390	0.00	0.00	0.00	0.00	0.00	0.00	0.00	0.00	0.00	8.29	0.81	150840955	164510559	335445027	238912540	117753259	144175379	158718197	340860586	259269992	148702536	2059189030	0
240580	JOAO CAMARA	RN	NORDESTE	2012	0	0	2	0	0	0	0	0	0	0	2	3145	3460	5443	2876	1703	2955	3351	5413	3121	1962	33429	0.00	0.00	3.67	0.00	0.00	0.00	0.00	0.00	0.00	0.00	0.60	150840955	164510559	335445027	238912540	117753259	144175379	158718197	340860586	259269992	148702536	2059189030	0
240590	JOAO DIAS	RN	NORDESTE	2012	0	0	0	0	0	0	0	0	0	0	0	219	239	432	254	161	226	261	425	267	175	2659	0.00	0.00	0.00	0.00	0.00	0.00	0.00	0.00	0.00	0.00	0.00	150840955	164510559	335445027	238912540	117753259	144175379	158718197	340860586	259269992	148702536	2059189030	0
240600	JOSE DA PENHA	RN	NORDESTE	2012	0	0	0	0	0	0	0	1	0	0	1	414	512	871	593	483	434	516	885	729	552	5989	0.00	0.00	0.00	0.00	0.00	0.00	0.00	11.30	0.00	0.00	1.67	150840955	164510559	335445027	238912540	117753259	144175379	158718197	340860586	259269992	148702536	2059189030	0
240610	JUCURUTU	RN	NORDESTE	2012	0	0	0	0	0	0	1	0	0	0	1	1311	1501	3110	1998	1163	1274	1391	2960	2058	1375	18141	0.00	0.00	0.00	0.00	0.00	0.00	7.19	0.00	0.00	0.00	0.55	150840955	164510559	335445027	238912540	117753259	144175379	158718197	340860586	259269992	148702536	2059189030	0
240615	JUNDIA	RN	NORDESTE	2012	0	0	0	0	0	0	0	0	0	0	0	320	394	614	352	258	307	338	544	334	257	3718	0.00	0.00	0.00	0.00	0.00	0.00	0.00	0.00	0.00	0.00	0.00	150840955	164510559	335445027	238912540	117753259	144175379	158718197	340860586	259269992	148702536	2059189030	0
240620	LAGOA D'ANTA	RN	NORDESTE	2012	0	0	0	0	0	0	1	0	0	0	1	582	704	1021	587	344	566	666	1017	603	372	6462	0.00	0.00	0.00	0.00	0.00	0.00	15.02	0.00	0.00	0.00	1.55	150840955	164510559	335445027	238912540	117753259	144175379	158718197	340860586	259269992	148702536	2059189030	0
240630	LAGOA DE PEDRAS	RN	NORDESTE	2012	0	0	0	0	0	0	0	0	0	1	1	664	787	1146	663	425	666	730	1040	669	451	7241	0.00	0.00	0.00	0.00	0.00	0.00	0.00	0.00	0.00	22.17	1.38	150840955	164510559	335445027	238912540	117753259	144175379	158718197	340860586	259269992	148702536	2059189030	0
240640	LAGOA DE VELHOS	RN	NORDESTE	2012	0	0	0	0	0	0	0	1	0	0	1	243	280	449	262	161	222	255	385	275	198	2730	0.00	0.00	0.00	0.00	0.00	0.00	0.00	25.97	0.00	0.00	3.66	150840955	164510559	335445027	238912540	117753259	144175379	158718197	340860586	259269992	148702536	2059189030	0
240650	LAGOA NOVA	RN	NORDESTE	2012	0	0	0	0	1	0	0	0	0	0	1	1343	1407	2378	1355	736	1251	1426	2379	1454	880	14609	0.00	0.00	0.00	0.00	13.59	0.00	0.00	0.00	0.00	0.00	0.68	150840955	164510559	335445027	238912540	117753259	144175379	158718197	340860586	259269992	148702536	2059189030	0
240660	LAGOA SALGADA	RN	NORDESTE	2012	0	0	0	0	0	0	0	0	0	0	0	721	790	1293	716	411	748	778	1204	716	479	7856	0.00	0.00	0.00	0.00	0.00	0.00	0.00	0.00	0.00	0.00	0.00	150840955	164510559	335445027	238912540	117753259	144175379	158718197	340860586	259269992	148702536	2059189030	0
240670	LAJES	RN	NORDESTE	2012	0	0	0	0	0	0	0	0	0	0	0	842	988	1699	1139	697	824	925	1652	1205	801	10772	0.00	0.00	0.00	0.00	0.00	0.00	0.00	0.00	0.00	0.00	0.00	150840955	164510559	335445027	238912540	117753259	144175379	158718197	340860586	259269992	148702536	2059189030	0
240680	LAJES PINTADAS	RN	NORDESTE	2012	0	0	0	0	1	0	0	2	0	0	3	362	464	761	501	311	327	414	728	491	368	4727	0.00	0.00	0.00	0.00	32.15	0.00	0.00	27.47	0.00	0.00	6.35	150840955	164510559	335445027	238912540	117753259	144175379	158718197	340860586	259269992	148702536	2059189030	0
240690	LUCRECIA	RN	NORDESTE	2012	0	0	0	0	0	0	0	0	0	0	0	316	353	607	398	238	283	302	617	392	275	3781	0.00	0.00	0.00	0.00	0.00	0.00	0.00	0.00	0.00	0.00	0.00	150840955	164510559	335445027	238912540	117753259	144175379	158718197	340860586	259269992	148702536	2059189030	0
240700	LUIS GOMES	RN	NORDESTE	2012	1	0	0	0	0	1	0	1	0	0	3	891	892	1546	944	588	894	870	1498	1056	717	9896	11.22	0.00	0.00	0.00	0.00	11.19	0.00	6.68	0.00	0.00	3.03	150840955	164510559	335445027	238912540	117753259	144175379	158718197	340860586	259269992	148702536	2059189030	169294
240710	MACAIBA	RN	NORDESTE	2012	2	4	9	4	4	3	6	6	3	1	42	6311	7053	12462	7249	3141	6094	6968	12538	7459	3832	73107	3.17	5.67	7.22	5.52	12.73	4.92	8.61	4.79	4.02	2.61	5.75	150840955	164510559	335445027	238912540	117753259	144175379	158718197	340860586	259269992	148702536	2059189030	47803
240720	MACAU	RN	NORDESTE	2012	0	0	0	0	0	0	0	1	0	0	1	2309	2576	4880	3549	1440	2268	2545	4941	3748	1873	30129	0.00	0.00	0.00	0.00	0.00	0.00	0.00	2.02	0.00	0.00	0.33	150840955	164510559	335445027	238912540	117753259	144175379	158718197	340860586	259269992	148702536	2059189030	0
240725	MAJOR SALES	RN	NORDESTE	2012	0	0	0	0	0	0	0	0	0	0	0	336	332	530	375	272	320	299	560	420	267	3711	0.00	0.00	0.00	0.00	0.00	0.00	0.00	0.00	0.00	0.00	0.00	150840955	164510559	335445027	238912540	117753259	144175379	158718197	340860586	259269992	148702536	2059189030	0
240730	MARCELINO VIEIRA	RN	NORDESTE	2012	0	0	1	0	0	0	0	0	0	0	1	679	712	1283	906	567	685	722	1243	998	633	8428	0.00	0.00	7.79	0.00	0.00	0.00	0.00	0.00	0.00	0.00	1.19	150840955	164510559	335445027	238912540	117753259	144175379	158718197	340860586	259269992	148702536	2059189030	0
240740	MARTINS	RN	NORDESTE	2012	0	0	0	0	0	0	0	0	0	0	0	665	715	1318	885	598	683	660	1246	963	747	8480	0.00	0.00	0.00	0.00	0.00	0.00	0.00	0.00	0.00	0.00	0.00	150840955	164510559	335445027	238912540	117753259	144175379	158718197	340860586	259269992	148702536	2059189030	0
240750	MAXARANGUAPE	RN	NORDESTE	2012	0	3	1	0	0	0	1	2	0	1	8	1118	1188	1818	1054	489	1099	1090	1714	966	540	11076	0.00	25.25	5.50	0.00	0.00	0.00	9.17	11.67	0.00	18.52	7.22	150840955	164510559	335445027	238912540	117753259	144175379	158718197	340860586	259269992	148702536	2059189030	0
240760	MESSIAS TARGINO	RN	NORDESTE	2012	0	0	0	0	0	0	0	0	0	0	0	373	428	704	450	247	356	381	670	489	260	4358	0.00	0.00	0.00	0.00	0.00	0.00	0.00	0.00	0.00	0.00	0.00	150840955	164510559	335445027	238912540	117753259	144175379	158718197	340860586	259269992	148702536	2059189030	0
240770	MONTANHAS	RN	NORDESTE	2012	0	0	0	0	0	0	0	0	0	0	0	1035	1212	1761	1044	667	1063	1154	1749	1069	819	11573	0.00	0.00	0.00	0.00	0.00	0.00	0.00	0.00	0.00	0.00	0.00	150840955	164510559	335445027	238912540	117753259	144175379	158718197	340860586	259269992	148702536	2059189030	0
240780	MONTE ALEGRE	RN	NORDESTE	2012	3	0	0	0	0	1	0	0	0	0	4	1853	2196	3461	2042	1101	1876	2157	3434	2079	1322	21521	16.19	0.00	0.00	0.00	0.00	5.33	0.00	0.00	0.00	0.00	1.86	150840955	164510559	335445027	238912540	117753259	144175379	158718197	340860586	259269992	148702536	2059189030	244211
240790	MONTE DAS GAMELEIRAS	RN	NORDESTE	2012	0	0	0	0	0	0	0	0	0	0	0	202	235	364	219	133	175	213	362	227	133	2263	0.00	0.00	0.00	0.00	0.00	0.00	0.00	0.00	0.00	0.00	0.00	150840955	164510559	335445027	238912540	117753259	144175379	158718197	340860586	259269992	148702536	2059189030	0
240800	MOSSORO	RN	NORDESTE	2012	5	2	9	12	0	7	3	3	3	2	46	21313	23166	48037	28870	10960	20540	22462	49836	32780	15197	273161	2.35	0.86	1.87	4.16	0.00	3.41	1.34	0.60	0.92	1.32	1.68	150840955	164510559	335445027	238912540	117753259	144175379	158718197	340860586	259269992	148702536	2059189030	35387
240810	NATAL	RN	NORDESTE	2012	123	128	328	163	73	144	182	442	387	189	2159	58343	68888	141542	88631	36081	56135	68295	154194	108722	55764	836595	21.08	18.58	23.17	18.39	20.23	25.65	26.65	28.67	35.60	33.89	25.81	150840955	164510559	335445027	238912540	117753259	144175379	158718197	340860586	259269992	148702536	2059189030	318006
240820	NISIA FLORESTA	RN	NORDESTE	2012	0	0	3	2	0	2	0	0	2	0	9	2289	2577	4473	2581	1066	2182	2421	3887	2377	1242	25095	0.00	0.00	6.71	7.75	0.00	9.17	0.00	0.00	8.41	0.00	3.59	150840955	164510559	335445027	238912540	117753259	144175379	158718197	340860586	259269992	148702536	2059189030	0
240830	NOVA CRUZ	RN	NORDESTE	2012	0	0	0	0	1	1	0	0	1	1	4	3166	3579	5838	3441	2010	2995	3561	5819	3675	2458	36542	0.00	0.00	0.00	0.00	4.98	3.34	0.00	0.00	2.72	4.07	1.09	150840955	164510559	335445027	238912540	117753259	144175379	158718197	340860586	259269992	148702536	2059189030	0
240840	OLHO-D'AGUA DO BORGES	RN	NORDESTE	2012	0	0	0	0	0	0	0	0	1	0	1	312	385	687	493	367	266	339	599	532	381	4361	0.00	0.00	0.00	0.00	0.00	0.00	0.00	0.00	18.80	0.00	2.29	150840955	164510559	335445027	238912540	117753259	144175379	158718197	340860586	259269992	148702536	2059189030	0
240850	OURO BRANCO	RN	NORDESTE	2012	0	0	0	0	0	0	0	0	1	0	1	338	375	761	572	362	326	358	685	593	437	4807	0.00	0.00	0.00	0.00	0.00	0.00	0.00	0.00	16.86	0.00	2.08	150840955	164510559	335445027	238912540	117753259	144175379	158718197	340860586	259269992	148702536	2059189030	0
240860	PARANA	RN	NORDESTE	2012	0	0	0	0	0	0	0	0	0	0	0	362	359	647	438	298	325	314	594	441	314	4092	0.00	0.00	0.00	0.00	0.00	0.00	0.00	0.00	0.00	0.00	0.00	150840955	164510559	335445027	238912540	117753259	144175379	158718197	340860586	259269992	148702536	2059189030	0
240870	PARAU	RN	NORDESTE	2012	0	0	0	0	0	0	0	0	0	0	0	306	362	595	433	246	305	317	602	439	300	3905	0.00	0.00	0.00	0.00	0.00	0.00	0.00	0.00	0.00	0.00	0.00	150840955	164510559	335445027	238912540	117753259	144175379	158718197	340860586	259269992	148702536	2059189030	0
240880	PARAZINHO	RN	NORDESTE	2012	0	0	0	0	0	0	0	0	0	0	0	504	488	790	415	278	478	562	739	405	314	4973	0.00	0.00	0.00	0.00	0.00	0.00	0.00	0.00	0.00	0.00	0.00	150840955	164510559	335445027	238912540	117753259	144175379	158718197	340860586	259269992	148702536	2059189030	0
240890	PARELHAS	RN	NORDESTE	2012	2	0	2	1	1	0	2	2	1	0	11	1642	1734	3460	2220	1196	1624	1748	3399	2364	1584	20971	12.18	0.00	5.78	4.50	8.36	0.00	11.44	5.88	4.23	0.00	5.25	150840955	164510559	335445027	238912540	117753259	144175379	158718197	340860586	259269992	148702536	2059189030	183728
240895	RIO DO FOGO	RN	NORDESTE	2012	0	0	1	0	0	0	0	0	0	0	1	1117	1135	1728	888	453	1064	1056	1643	852	483	10419	0.00	0.00	5.79	0.00	0.00	0.00	0.00	0.00	0.00	0.00	0.96	150840955	164510559	335445027	238912540	117753259	144175379	158718197	340860586	259269992	148702536	2059189030	0
240910	PASSA E FICA	RN	NORDESTE	2012	0	0	0	0	0	0	0	0	0	0	0	932	1105	1970	1126	723	897	1073	2024	1147	808	11805	0.00	0.00	0.00	0.00	0.00	0.00	0.00	0.00	0.00	0.00	0.00	150840955	164510559	335445027	238912540	117753259	144175379	158718197	340860586	259269992	148702536	2059189030	0
240920	PASSAGEM	RN	NORDESTE	2012	0	1	0	0	0	0	0	0	0	0	1	249	296	479	292	179	227	295	475	279	220	2991	0.00	33.78	0.00	0.00	0.00	0.00	0.00	0.00	0.00	0.00	3.34	150840955	164510559	335445027	238912540	117753259	144175379	158718197	340860586	259269992	148702536	2059189030	0
240930	PATU	RN	NORDESTE	2012	0	0	0	0	0	0	0	0	0	0	0	1026	1100	1960	1255	747	965	1013	1967	1419	906	12358	0.00	0.00	0.00	0.00	0.00	0.00	0.00	0.00	0.00	0.00	0.00	150840955	164510559	335445027	238912540	117753259	144175379	158718197	340860586	259269992	148702536	2059189030	0
240933	SANTA MARIA	RN	NORDESTE	2012	0	0	0	0	0	0	0	0	0	0	0	475	529	815	449	282	446	473	785	469	307	5030	0.00	0.00	0.00	0.00	0.00	0.00	0.00	0.00	0.00	0.00	0.00	150840955	164510559	335445027	238912540	117753259	144175379	158718197	340860586	259269992	148702536	2059189030	0
240940	PAU DOS FERROS	RN	NORDESTE	2012	1	1	1	0	0	0	0	3	1	1	8	2162	2542	4815	3013	1536	2014	2346	4927	3508	1987	28850	4.63	3.93	2.08	0.00	0.00	0.00	0.00	6.09	2.85	5.03	2.77	150840955	164510559	335445027	238912540	117753259	144175379	158718197	340860586	259269992	148702536	2059189030	69769
240950	PEDRA GRANDE	RN	NORDESTE	2012	0	0	0	0	0	0	0	0	0	0	0	319	381	603	290	162	321	375	576	299	189	3515	0.00	0.00	0.00	0.00	0.00	0.00	0.00	0.00	0.00	0.00	0.00	150840955	164510559	335445027	238912540	117753259	144175379	158718197	340860586	259269992	148702536	2059189030	0
240960	PEDRA PRETA	RN	NORDESTE	2012	0	0	0	0	0	0	0	0	0	0	0	228	279	414	263	158	213	260	356	265	168	2604	0.00	0.00	0.00	0.00	0.00	0.00	0.00	0.00	0.00	0.00	0.00	150840955	164510559	335445027	238912540	117753259	144175379	158718197	340860586	259269992	148702536	2059189030	0
240970	PEDRO AVELINO	RN	NORDESTE	2012	0	0	0	0	0	0	0	1	0	0	1	623	736	1143	732	469	601	640	980	715	550	7189	0.00	0.00	0.00	0.00	0.00	0.00	0.00	10.20	0.00	0.00	1.39	150840955	164510559	335445027	238912540	117753259	144175379	158718197	340860586	259269992	148702536	2059189030	0
240980	PEDRO VELHO	RN	NORDESTE	2012	0	0	0	0	0	0	0	0	0	0	0	1355	1481	2342	1340	830	1316	1375	2209	1336	937	14521	0.00	0.00	0.00	0.00	0.00	0.00	0.00	0.00	0.00	0.00	0.00	150840955	164510559	335445027	238912540	117753259	144175379	158718197	340860586	259269992	148702536	2059189030	0
240990	PENDENCIAS	RN	NORDESTE	2012	0	0	0	0	0	0	0	0	0	0	0	1111	1238	2420	1512	729	1131	1231	2284	1572	836	14064	0.00	0.00	0.00	0.00	0.00	0.00	0.00	0.00	0.00	0.00	0.00	150840955	164510559	335445027	238912540	117753259	144175379	158718197	340860586	259269992	148702536	2059189030	0
241000	PILOES	RN	NORDESTE	2012	0	0	0	0	0	0	0	0	0	0	0	284	300	606	376	238	260	272	576	413	278	3603	0.00	0.00	0.00	0.00	0.00	0.00	0.00	0.00	0.00	0.00	0.00	150840955	164510559	335445027	238912540	117753259	144175379	158718197	340860586	259269992	148702536	2059189030	0
241010	POCO BRANCO	RN	NORDESTE	2012	0	0	0	0	0	0	0	0	0	0	0	1369	1501	2532	1229	719	1288	1481	2363	1254	800	14536	0.00	0.00	0.00	0.00	0.00	0.00	0.00	0.00	0.00	0.00	0.00	150840955	164510559	335445027	238912540	117753259	144175379	158718197	340860586	259269992	148702536	2059189030	0
241020	PORTALEGRE	RN	NORDESTE	2012	0	0	0	0	0	0	0	0	0	0	0	604	652	1146	827	478	596	617	1131	922	603	7576	0.00	0.00	0.00	0.00	0.00	0.00	0.00	0.00	0.00	0.00	0.00	150840955	164510559	335445027	238912540	117753259	144175379	158718197	340860586	259269992	148702536	2059189030	0
241025	PORTO DO MANGUE	RN	NORDESTE	2012	0	0	0	0	0	0	0	0	0	0	0	551	616	1000	591	276	486	520	905	586	272	5803	0.00	0.00	0.00	0.00	0.00	0.00	0.00	0.00	0.00	0.00	0.00	150840955	164510559	335445027	238912540	117753259	144175379	158718197	340860586	259269992	148702536	2059189030	0
241030	SERRA CAIADA	RN	NORDESTE	2012	1	0	0	0	0	0	0	0	0	0	1	939	1027	1496	859	516	952	896	1395	832	541	9453	10.65	0.00	0.00	0.00	0.00	0.00	0.00	0.00	0.00	0.00	1.06	150840955	164510559	335445027	238912540	117753259	144175379	158718197	340860586	259269992	148702536	2059189030	160640
241040	PUREZA	RN	NORDESTE	2012	0	0	1	0	0	0	0	1	0	0	2	864	962	1368	820	478	851	943	1274	800	492	8852	0.00	0.00	7.31	0.00	0.00	0.00	0.00	7.85	0.00	0.00	2.26	150840955	164510559	335445027	238912540	117753259	144175379	158718197	340860586	259269992	148702536	2059189030	0
241050	RAFAEL FERNANDES	RN	NORDESTE	2012	0	0	1	0	0	0	0	0	0	0	1	367	407	765	530	342	392	393	762	565	346	4869	0.00	0.00	13.07	0.00	0.00	0.00	0.00	0.00	0.00	0.00	2.05	150840955	164510559	335445027	238912540	117753259	144175379	158718197	340860586	259269992	148702536	2059189030	0
241060	RAFAEL GODEIRO	RN	NORDESTE	2012	0	0	0	0	0	0	0	0	0	0	0	244	275	434	379	242	255	253	449	372	246	3149	0.00	0.00	0.00	0.00	0.00	0.00	0.00	0.00	0.00	0.00	0.00	150840955	164510559	335445027	238912540	117753259	144175379	158718197	340860586	259269992	148702536	2059189030	0
241070	RIACHO DA CRUZ	RN	NORDESTE	2012	0	0	0	0	0	0	0	0	0	0	0	295	303	555	340	191	281	266	515	335	236	3317	0.00	0.00	0.00	0.00	0.00	0.00	0.00	0.00	0.00	0.00	0.00	150840955	164510559	335445027	238912540	117753259	144175379	158718197	340860586	259269992	148702536	2059189030	0
241080	RIACHO DE SANTANA	RN	NORDESTE	2012	0	0	1	0	0	0	0	0	0	0	1	364	357	644	433	320	318	351	625	471	356	4239	0.00	0.00	15.53	0.00	0.00	0.00	0.00	0.00	0.00	0.00	2.36	150840955	164510559	335445027	238912540	117753259	144175379	158718197	340860586	259269992	148702536	2059189030	0
241090	RIACHUELO	RN	NORDESTE	2012	1	0	0	0	1	0	0	0	0	0	2	643	838	1137	708	422	614	770	1160	696	451	7439	15.55	0.00	0.00	0.00	23.70	0.00	0.00	0.00	0.00	0.00	2.69	150840955	164510559	335445027	238912540	117753259	144175379	158718197	340860586	259269992	148702536	2059189030	234589
241100	RODOLFO FERNANDES	RN	NORDESTE	2012	0	0	0	0	0	0	0	0	0	0	0	364	428	668	465	285	351	392	701	546	306	4506	0.00	0.00	0.00	0.00	0.00	0.00	0.00	0.00	0.00	0.00	0.00	150840955	164510559	335445027	238912540	117753259	144175379	158718197	340860586	259269992	148702536	2059189030	0
241105	TIBAU	RN	NORDESTE	2012	0	0	0	0	0	1	0	0	0	0	1	318	337	648	427	200	333	331	653	409	194	3850	0.00	0.00	0.00	0.00	0.00	30.03	0.00	0.00	0.00	0.00	2.60	150840955	164510559	335445027	238912540	117753259	144175379	158718197	340860586	259269992	148702536	2059189030	0
241110	RUY BARBOSA	RN	NORDESTE	2012	0	0	1	0	0	0	0	0	0	0	1	288	383	588	382	233	278	387	506	344	270	3659	0.00	0.00	17.01	0.00	0.00	0.00	0.00	0.00	0.00	0.00	2.73	150840955	164510559	335445027	238912540	117753259	144175379	158718197	340860586	259269992	148702536	2059189030	0
241120	SANTA CRUZ	RN	NORDESTE	2012	2	3	0	5	0	1	0	4	3	1	19	3123	3631	6203	3356	1913	3012	3550	6256	3850	2437	37331	6.40	8.26	0.00	14.90	0.00	3.32	0.00	6.39	7.79	4.10	5.09	150840955	164510559	335445027	238912540	117753259	144175379	158718197	340860586	259269992	148702536	2059189030	96600
241140	SANTANA DO MATOS	RN	NORDESTE	2012	0	0	0	0	0	0	0	0	0	0	0	945	1098	2162	1451	926	916	1043	2071	1531	1094	13237	0.00	0.00	0.00	0.00	0.00	0.00	0.00	0.00	0.00	0.00	0.00	150840955	164510559	335445027	238912540	117753259	144175379	158718197	340860586	259269992	148702536	2059189030	0
241142	SANTANA DO SERIDO	RN	NORDESTE	2012	0	0	0	0	0	0	0	0	0	0	0	193	203	435	302	176	187	218	430	281	181	2606	0.00	0.00	0.00	0.00	0.00	0.00	0.00	0.00	0.00	0.00	0.00	150840955	164510559	335445027	238912540	117753259	144175379	158718197	340860586	259269992	148702536	2059189030	0
241150	SANTO ANTONIO	RN	NORDESTE	2012	0	0	1	1	0	0	2	1	1	0	6	1978	2284	3772	2130	1341	1867	2143	3680	2293	1565	23053	0.00	0.00	2.65	4.69	0.00	0.00	9.33	2.72	4.36	0.00	2.60	150840955	164510559	335445027	238912540	117753259	144175379	158718197	340860586	259269992	148702536	2059189030	0
241160	SAO BENTO DO NORTE	RN	NORDESTE	2012	0	0	0	0	0	0	1	0	0	0	1	248	307	474	296	187	278	269	431	299	184	2973	0.00	0.00	0.00	0.00	0.00	0.00	37.17	0.00	0.00	0.00	3.36	150840955	164510559	335445027	238912540	117753259	144175379	158718197	340860586	259269992	148702536	2059189030	0
241170	SAO BENTO DO TRAIRI	RN	NORDESTE	2012	0	1	0	0	0	1	0	1	0	0	3	366	422	666	374	206	393	399	619	385	271	4101	0.00	23.70	0.00	0.00	0.00	25.45	0.00	16.16	0.00	0.00	7.32	150840955	164510559	335445027	238912540	117753259	144175379	158718197	340860586	259269992	148702536	2059189030	0
241180	SAO FERNANDO	RN	NORDESTE	2012	0	0	0	0	0	0	0	0	0	0	0	240	302	555	443	252	221	283	541	417	249	3503	0.00	0.00	0.00	0.00	0.00	0.00	0.00	0.00	0.00	0.00	0.00	150840955	164510559	335445027	238912540	117753259	144175379	158718197	340860586	259269992	148702536	2059189030	0
241190	SAO FRANCISCO DO OESTE	RN	NORDESTE	2012	0	0	0	0	0	0	0	0	1	0	1	288	364	660	461	246	281	333	638	477	276	4024	0.00	0.00	0.00	0.00	0.00	0.00	0.00	0.00	20.96	0.00	2.49	150840955	164510559	335445027	238912540	117753259	144175379	158718197	340860586	259269992	148702536	2059189030	0
241200	SAO GONCALO DO AMARANTE	RN	NORDESTE	2012	12	12	19	18	5	17	10	41	26	12	172	8115	9021	16199	9055	3355	7742	8897	16639	9696	4166	92885	14.79	13.30	11.73	19.88	14.90	21.96	11.24	24.64	26.82	28.80	18.52	150840955	164510559	335445027	238912540	117753259	144175379	158718197	340860586	259269992	148702536	2059189030	223055
241210	SAO JOAO DO SABUGI	RN	NORDESTE	2012	0	0	0	0	0	0	0	0	0	0	0	415	477	996	637	479	414	462	919	723	566	6088	0.00	0.00	0.00	0.00	0.00	0.00	0.00	0.00	0.00	0.00	0.00	150840955	164510559	335445027	238912540	117753259	144175379	158718197	340860586	259269992	148702536	2059189030	0
241220	SAO JOSE DE MIPIBU	RN	NORDESTE	2012	1	2	3	5	0	1	2	0	2	1	17	3851	4192	6710	3940	1950	3530	4097	6647	4104	2355	41376	2.60	4.77	4.47	12.69	0.00	2.83	4.88	0.00	4.87	4.25	4.11	150840955	164510559	335445027	238912540	117753259	144175379	158718197	340860586	259269992	148702536	2059189030	39169
241230	SAO JOSE DO CAMPESTRE	RN	NORDESTE	2012	2	0	1	1	0	1	2	3	1	1	12	1036	1284	2043	1224	726	1035	1243	1913	1266	918	12688	19.31	0.00	4.89	8.17	0.00	9.66	16.09	15.68	7.90	10.89	9.46	150840955	164510559	335445027	238912540	117753259	144175379	158718197	340860586	259269992	148702536	2059189030	291199
241240	SAO JOSE DO SERIDO	RN	NORDESTE	2012	0	0	0	0	0	0	0	0	0	0	0	298	359	754	544	257	303	343	733	524	284	4399	0.00	0.00	0.00	0.00	0.00	0.00	0.00	0.00	0.00	0.00	0.00	150840955	164510559	335445027	238912540	117753259	144175379	158718197	340860586	259269992	148702536	2059189030	0
241250	SAO MIGUEL	RN	NORDESTE	2012	0	0	1	0	0	0	0	0	0	0	1	2005	2089	3224	2091	1323	1913	2142	3566	2502	1644	22499	0.00	0.00	3.10	0.00	0.00	0.00	0.00	0.00	0.00	0.00	0.44	150840955	164510559	335445027	238912540	117753259	144175379	158718197	340860586	259269992	148702536	2059189030	0
241255	SAO MIGUEL DO GOSTOSO	RN	NORDESTE	2012	0	1	1	0	0	0	0	0	0	0	2	916	1090	1673	844	485	883	984	1545	803	459	9682	0.00	9.17	5.98	0.00	0.00	0.00	0.00	0.00	0.00	0.00	2.07	150840955	164510559	335445027	238912540	117753259	144175379	158718197	340860586	259269992	148702536	2059189030	0
241260	SAO PAULO DO POTENGI	RN	NORDESTE	2012	0	0	0	0	0	0	0	0	0	0	0	1323	1542	2671	1692	925	1297	1538	2625	1731	1183	16527	0.00	0.00	0.00	0.00	0.00	0.00	0.00	0.00	0.00	0.00	0.00	150840955	164510559	335445027	238912540	117753259	144175379	158718197	340860586	259269992	148702536	2059189030	0
241270	SAO PEDRO	RN	NORDESTE	2012	0	0	0	1	0	0	1	0	0	0	2	531	645	998	606	414	513	553	905	634	483	6282	0.00	0.00	0.00	16.50	0.00	0.00	18.08	0.00	0.00	0.00	3.18	150840955	164510559	335445027	238912540	117753259	144175379	158718197	340860586	259269992	148702536	2059189030	0
241280	SAO RAFAEL	RN	NORDESTE	2012	0	0	0	0	0	0	0	0	0	0	0	590	701	1339	975	613	531	627	1238	961	698	8273	0.00	0.00	0.00	0.00	0.00	0.00	0.00	0.00	0.00	0.00	0.00	150840955	164510559	335445027	238912540	117753259	144175379	158718197	340860586	259269992	148702536	2059189030	0
241290	SAO TOME	RN	NORDESTE	2012	0	0	0	0	0	0	0	0	0	0	0	870	1113	1636	1127	814	787	977	1620	1176	949	11069	0.00	0.00	0.00	0.00	0.00	0.00	0.00	0.00	0.00	0.00	0.00	150840955	164510559	335445027	238912540	117753259	144175379	158718197	340860586	259269992	148702536	2059189030	0
241300	SAO VICENTE	RN	NORDESTE	2012	0	0	0	0	0	0	0	0	0	1	1	444	491	974	713	416	410	536	1005	753	484	6226	0.00	0.00	0.00	0.00	0.00	0.00	0.00	0.00	0.00	20.66	1.61	150840955	164510559	335445027	238912540	117753259	144175379	158718197	340860586	259269992	148702536	2059189030	0
241310	SENADOR ELOI DE SOUZA	RN	NORDESTE	2012	0	0	0	0	0	0	0	0	0	0	0	500	604	876	620	318	486	598	798	595	380	5775	0.00	0.00	0.00	0.00	0.00	0.00	0.00	0.00	0.00	0.00	0.00	150840955	164510559	335445027	238912540	117753259	144175379	158718197	340860586	259269992	148702536	2059189030	0
241320	SENADOR GEORGINO AVELINO	RN	NORDESTE	2012	0	0	0	1	0	0	0	0	0	0	1	429	414	654	355	185	405	435	672	358	206	4113	0.00	0.00	0.00	28.17	0.00	0.00	0.00	0.00	0.00	0.00	2.43	150840955	164510559	335445027	238912540	117753259	144175379	158718197	340860586	259269992	148702536	2059189030	0
241330	SERRA DE SAO BENTO	RN	NORDESTE	2012	0	0	0	0	0	0	0	0	0	0	0	480	582	919	581	355	515	538	869	564	444	5847	0.00	0.00	0.00	0.00	0.00	0.00	0.00	0.00	0.00	0.00	0.00	150840955	164510559	335445027	238912540	117753259	144175379	158718197	340860586	259269992	148702536	2059189030	0
241335	SERRA DO MEL	RN	NORDESTE	2012	0	0	0	0	0	0	0	0	0	0	0	1054	1087	1935	1082	520	1006	972	1733	975	490	10854	0.00	0.00	0.00	0.00	0.00	0.00	0.00	0.00	0.00	0.00	0.00	150840955	164510559	335445027	238912540	117753259	144175379	158718197	340860586	259269992	148702536	2059189030	0
241340	SERRA NEGRA DO NORTE	RN	NORDESTE	2012	0	0	0	0	0	0	0	0	0	0	0	609	706	1325	903	457	588	624	1268	929	568	7977	0.00	0.00	0.00	0.00	0.00	0.00	0.00	0.00	0.00	0.00	0.00	150840955	164510559	335445027	238912540	117753259	144175379	158718197	340860586	259269992	148702536	2059189030	0
241350	SERRINHA	RN	NORDESTE	2012	0	0	0	0	0	0	0	0	0	0	0	570	749	1063	659	425	554	620	949	613	410	6612	0.00	0.00	0.00	0.00	0.00	0.00	0.00	0.00	0.00	0.00	0.00	150840955	164510559	335445027	238912540	117753259	144175379	158718197	340860586	259269992	148702536	2059189030	0
241355	SERRINHA DOS PINTOS	RN	NORDESTE	2012	0	0	0	0	0	0	0	0	0	0	0	357	368	737	543	350	329	375	729	529	363	4680	0.00	0.00	0.00	0.00	0.00	0.00	0.00	0.00	0.00	0.00	0.00	150840955	164510559	335445027	238912540	117753259	144175379	158718197	340860586	259269992	148702536	2059189030	0
241360	SEVERIANO MELO	RN	NORDESTE	2012	0	0	0	0	0	0	0	0	0	0	0	350	435	780	616	341	340	430	788	625	368	5073	0.00	0.00	0.00	0.00	0.00	0.00	0.00	0.00	0.00	0.00	0.00	150840955	164510559	335445027	238912540	117753259	144175379	158718197	340860586	259269992	148702536	2059189030	0
241370	SITIO NOVO	RN	NORDESTE	2012	0	0	0	0	0	0	0	0	0	0	0	417	535	864	509	321	442	486	791	500	360	5225	0.00	0.00	0.00	0.00	0.00	0.00	0.00	0.00	0.00	0.00	0.00	150840955	164510559	335445027	238912540	117753259	144175379	158718197	340860586	259269992	148702536	2059189030	0
241380	TABOLEIRO GRANDE	RN	NORDESTE	2012	0	0	0	0	0	0	0	0	0	0	0	220	229	396	250	134	193	190	399	279	126	2416	0.00	0.00	0.00	0.00	0.00	0.00	0.00	0.00	0.00	0.00	0.00	150840955	164510559	335445027	238912540	117753259	144175379	158718197	340860586	259269992	148702536	2059189030	0
241390	TAIPU	RN	NORDESTE	2012	0	0	1	0	0	0	0	0	0	0	1	1159	1342	2006	1099	655	1086	1175	1822	1091	711	12146	0.00	0.00	4.99	0.00	0.00	0.00	0.00	0.00	0.00	0.00	0.82	150840955	164510559	335445027	238912540	117753259	144175379	158718197	340860586	259269992	148702536	2059189030	0
241400	TANGARA	RN	NORDESTE	2012	0	0	0	0	0	0	0	0	0	0	0	1396	1462	2446	1323	736	1267	1440	2302	1421	869	14662	0.00	0.00	0.00	0.00	0.00	0.00	0.00	0.00	0.00	0.00	0.00	150840955	164510559	335445027	238912540	117753259	144175379	158718197	340860586	259269992	148702536	2059189030	0
241410	TENENTE ANANIAS	RN	NORDESTE	2012	0	0	0	0	0	0	0	0	0	0	0	807	866	1811	1055	654	838	827	1662	1045	702	10267	0.00	0.00	0.00	0.00	0.00	0.00	0.00	0.00	0.00	0.00	0.00	150840955	164510559	335445027	238912540	117753259	144175379	158718197	340860586	259269992	148702536	2059189030	0
241415	TENENTE LAURENTINO CRUZ	RN	NORDESTE	2012	0	0	0	0	0	0	0	1	0	0	1	620	501	916	438	265	530	478	939	486	276	5449	0.00	0.00	0.00	0.00	0.00	0.00	0.00	10.65	0.00	0.00	1.84	150840955	164510559	335445027	238912540	117753259	144175379	158718197	340860586	259269992	148702536	2059189030	0
241420	TIBAU DO SUL	RN	NORDESTE	2012	0	0	0	0	0	2	0	0	0	0	2	1192	1170	2227	1114	466	1111	1118	2127	1155	560	12240	0.00	0.00	0.00	0.00	0.00	18.00	0.00	0.00	0.00	0.00	1.63	150840955	164510559	335445027	238912540	117753259	144175379	158718197	340860586	259269992	148702536	2059189030	0
241430	TIMBAUBA DOS BATISTAS	RN	NORDESTE	2012	0	0	0	0	0	0	0	0	0	0	0	152	196	390	281	158	136	175	364	302	209	2363	0.00	0.00	0.00	0.00	0.00	0.00	0.00	0.00	0.00	0.00	0.00	150840955	164510559	335445027	238912540	117753259	144175379	158718197	340860586	259269992	148702536	2059189030	0
241440	TOUROS	RN	NORDESTE	2012	0	0	0	1	0	0	1	0	0	1	3	3050	3561	5384	2786	1554	2863	3122	4915	2785	1643	31663	0.00	0.00	0.00	3.59	0.00	0.00	3.20	0.00	0.00	6.09	0.95	150840955	164510559	335445027	238912540	117753259	144175379	158718197	340860586	259269992	148702536	2059189030	0
241445	TRIUNFO POTIGUAR	RN	NORDESTE	2012	0	0	1	0	0	0	0	0	0	0	1	330	345	587	324	191	311	295	521	306	185	3395	0.00	0.00	17.04	0.00	0.00	0.00	0.00	0.00	0.00	0.00	2.95	150840955	164510559	335445027	238912540	117753259	144175379	158718197	340860586	259269992	148702536	2059189030	0
241450	UMARIZAL	RN	NORDESTE	2012	0	0	0	0	0	0	0	0	1	0	1	805	965	1705	1161	667	743	938	1700	1281	855	10820	0.00	0.00	0.00	0.00	0.00	0.00	0.00	0.00	7.81	0.00	0.92	150840955	164510559	335445027	238912540	117753259	144175379	158718197	340860586	259269992	148702536	2059189030	0
241460	UPANEMA	RN	NORDESTE	2012	0	0	0	0	0	0	0	0	0	0	0	1149	1270	2429	1417	754	1090	1197	2173	1370	761	13610	0.00	0.00	0.00	0.00	0.00	0.00	0.00	0.00	0.00	0.00	0.00	150840955	164510559	335445027	238912540	117753259	144175379	158718197	340860586	259269992	148702536	2059189030	0
241470	VARZEA	RN	NORDESTE	2012	0	0	0	0	0	0	0	0	0	0	0	449	467	838	564	381	424	478	822	533	433	5389	0.00	0.00	0.00	0.00	0.00	0.00	0.00	0.00	0.00	0.00	0.00	150840955	164510559	335445027	238912540	117753259	144175379	158718197	340860586	259269992	148702536	2059189030	0
241475	VENHA-VER	RN	NORDESTE	2012	0	0	0	0	0	0	0	0	0	0	0	358	425	683	377	188	341	408	622	377	192	3971	0.00	0.00	0.00	0.00	0.00	0.00	0.00	0.00	0.00	0.00	0.00	150840955	164510559	335445027	238912540	117753259	144175379	158718197	340860586	259269992	148702536	2059189030	0
241480	VERA CRUZ	RN	NORDESTE	2012	1	0	2	0	0	0	0	1	0	0	4	995	1144	1805	1125	574	904	1158	1841	1124	649	11319	10.05	0.00	11.08	0.00	0.00	0.00	0.00	5.43	0.00	0.00	3.53	150840955	164510559	335445027	238912540	117753259	144175379	158718197	340860586	259269992	148702536	2059189030	151599
241490	VICOSA	RN	NORDESTE	2012	0	0	0	0	0	0	0	0	0	0	0	129	169	251	182	95	114	139	284	206	101	1670	0.00	0.00	0.00	0.00	0.00	0.00	0.00	0.00	0.00	0.00	0.00	150840955	164510559	335445027	238912540	117753259	144175379	158718197	340860586	259269992	148702536	2059189030	0
241500	VILA FLOR	RN	NORDESTE	2012	0	0	0	0	0	0	0	0	0	0	0	277	348	501	274	123	240	335	490	272	132	2992	0.00	0.00	0.00	0.00	0.00	0.00	0.00	0.00	0.00	0.00	0.00	150840955	164510559	335445027	238912540	117753259	144175379	158718197	340860586	259269992	148702536	2059189030	0
250010	AGUA BRANCA	PB	NORDESTE	2012	0	0	0	0	0	0	0	0	0	0	0	874	1065	1515	905	523	786	1039	1445	960	640	9752	0.00	0.00	0.00	0.00	0.00	0.00	0.00	0.00	0.00	0.00	0.00	150840955	164510559	335445027	238912540	117753259	144175379	158718197	340860586	259269992	148702536	2059189030	0
250020	AGUIAR	PB	NORDESTE	2012	0	0	0	0	0	0	0	0	0	0	0	463	517	818	585	406	435	520	862	629	466	5701	0.00	0.00	0.00	0.00	0.00	0.00	0.00	0.00	0.00	0.00	0.00	150840955	164510559	335445027	238912540	117753259	144175379	158718197	340860586	259269992	148702536	2059189030	0
250030	ALAGOA GRANDE	PB	NORDESTE	2012	0	0	0	0	0	0	0	0	0	0	0	2421	2877	4213	2783	1763	2317	2758	4395	2962	2390	28879	0.00	0.00	0.00	0.00	0.00	0.00	0.00	0.00	0.00	0.00	0.00	150840955	164510559	335445027	238912540	117753259	144175379	158718197	340860586	259269992	148702536	2059189030	0
250040	ALAGOA NOVA	PB	NORDESTE	2012	0	0	2	0	0	0	1	0	1	0	4	1874	2002	3152	1918	1155	1645	1859	3207	2051	1501	20364	0.00	0.00	6.35	0.00	0.00	0.00	5.38	0.00	4.88	0.00	1.96	150840955	164510559	335445027	238912540	117753259	144175379	158718197	340860586	259269992	148702536	2059189030	0
250050	ALAGOINHA	PB	NORDESTE	2012	1	0	1	1	0	0	0	1	1	0	5	1271	1470	2171	1228	781	1186	1382	2232	1334	957	14012	7.87	0.00	4.61	8.14	0.00	0.00	0.00	4.48	7.50	0.00	3.57	150840955	164510559	335445027	238912540	117753259	144175379	158718197	340860586	259269992	148702536	2059189030	118679
250053	ALCANTIL	PB	NORDESTE	2012	0	0	0	0	0	0	0	1	0	0	1	445	529	811	547	361	419	502	804	599	354	5371	0.00	0.00	0.00	0.00	0.00	0.00	0.00	12.44	0.00	0.00	1.86	150840955	164510559	335445027	238912540	117753259	144175379	158718197	340860586	259269992	148702536	2059189030	0
250057	ALGODAO DE JANDAIRA	PB	NORDESTE	2012	0	0	0	0	0	0	0	0	1	0	1	260	247	397	232	155	211	223	380	222	168	2495	0.00	0.00	0.00	0.00	0.00	0.00	0.00	0.00	45.05	0.00	4.01	150840955	164510559	335445027	238912540	117753259	144175379	158718197	340860586	259269992	148702536	2059189030	0
250060	ALHANDRA	PB	NORDESTE	2012	4	1	5	5	0	1	3	6	4	4	33	1739	1932	2999	1741	725	1719	1891	3286	1791	817	18640	23.00	5.18	16.67	28.72	0.00	5.82	15.86	18.26	22.33	48.96	17.70	150840955	164510559	335445027	238912540	117753259	144175379	158718197	340860586	259269992	148702536	2059189030	346960
250070	SAO JOAO DO RIO DO PEIXE	PB	NORDESTE	2012	0	0	0	0	0	0	0	0	0	0	0	1245	1518	2770	2025	1289	1147	1520	2855	2143	1572	18084	0.00	0.00	0.00	0.00	0.00	0.00	0.00	0.00	0.00	0.00	0.00	150840955	164510559	335445027	238912540	117753259	144175379	158718197	340860586	259269992	148702536	2059189030	0
250073	AMPARO	PB	NORDESTE	2012	0	0	0	0	0	0	0	0	0	0	0	202	160	361	216	135	190	194	339	217	134	2148	0.00	0.00	0.00	0.00	0.00	0.00	0.00	0.00	0.00	0.00	0.00	150840955	164510559	335445027	238912540	117753259	144175379	158718197	340860586	259269992	148702536	2059189030	0
250077	APARECIDA	PB	NORDESTE	2012	0	0	0	0	0	0	0	0	0	0	0	620	643	1234	858	550	618	609	1206	878	667	7883	0.00	0.00	0.00	0.00	0.00	0.00	0.00	0.00	0.00	0.00	0.00	150840955	164510559	335445027	238912540	117753259	144175379	158718197	340860586	259269992	148702536	2059189030	0
250080	ARACAGI	PB	NORDESTE	2012	0	0	0	0	0	0	0	0	0	0	0	1380	1740	2590	1747	1209	1326	1630	2569	1854	1386	17431	0.00	0.00	0.00	0.00	0.00	0.00	0.00	0.00	0.00	0.00	0.00	150840955	164510559	335445027	238912540	117753259	144175379	158718197	340860586	259269992	148702536	2059189030	0
250090	ARARA	PB	NORDESTE	2012	0	0	0	0	0	0	0	0	0	0	0	1021	1149	1847	1176	1028	1019	1186	1842	1368	1344	12980	0.00	0.00	0.00	0.00	0.00	0.00	0.00	0.00	0.00	0.00	0.00	150840955	164510559	335445027	238912540	117753259	144175379	158718197	340860586	259269992	148702536	2059189030	0
250100	ARARUNA	PB	NORDESTE	2012	0	0	0	0	1	0	0	0	0	0	1	1757	2050	2911	1683	1095	1711	2002	2912	1861	1315	19297	0.00	0.00	0.00	0.00	9.13	0.00	0.00	0.00	0.00	0.00	0.52	150840955	164510559	335445027	238912540	117753259	144175379	158718197	340860586	259269992	148702536	2059189030	0
250110	AREIA	PB	NORDESTE	2012	0	0	0	1	0	0	0	1	0	0	2	2028	2282	3830	2253	1328	1983	2213	3758	2508	1755	23938	0.00	0.00	0.00	4.44	0.00	0.00	0.00	2.66	0.00	0.00	0.84	150840955	164510559	335445027	238912540	117753259	144175379	158718197	340860586	259269992	148702536	2059189030	0
250115	AREIA DE BARAUNAS	PB	NORDESTE	2012	0	0	0	0	0	0	0	0	0	0	0	177	212	375	226	116	170	229	343	228	131	2207	0.00	0.00	0.00	0.00	0.00	0.00	0.00	0.00	0.00	0.00	0.00	150840955	164510559	335445027	238912540	117753259	144175379	158718197	340860586	259269992	148702536	2059189030	0
250120	AREIAL	PB	NORDESTE	2012	0	0	0	0	0	0	0	0	0	0	0	582	590	999	651	417	547	600	1085	741	591	6803	0.00	0.00	0.00	0.00	0.00	0.00	0.00	0.00	0.00	0.00	0.00	150840955	164510559	335445027	238912540	117753259	144175379	158718197	340860586	259269992	148702536	2059189030	0
250130	AROEIRAS	PB	NORDESTE	2012	0	0	0	0	1	0	0	0	0	0	1	1659	1982	2542	1885	1291	1648	2044	2757	2034	1556	19398	0.00	0.00	0.00	0.00	7.75	0.00	0.00	0.00	0.00	0.00	0.52	150840955	164510559	335445027	238912540	117753259	144175379	158718197	340860586	259269992	148702536	2059189030	0
250135	ASSUNCAO	PB	NORDESTE	2012	0	0	0	0	0	0	0	0	0	0	0	357	376	612	338	196	290	349	613	353	244	3728	0.00	0.00	0.00	0.00	0.00	0.00	0.00	0.00	0.00	0.00	0.00	150840955	164510559	335445027	238912540	117753259	144175379	158718197	340860586	259269992	148702536	2059189030	0
250140	BAIA DA TRAICAO	PB	NORDESTE	2012	0	0	0	0	0	0	0	0	0	0	0	871	873	1373	747	307	819	828	1348	742	388	8296	0.00	0.00	0.00	0.00	0.00	0.00	0.00	0.00	0.00	0.00	0.00	150840955	164510559	335445027	238912540	117753259	144175379	158718197	340860586	259269992	148702536	2059189030	0
250150	BANANEIRAS	PB	NORDESTE	2012	0	0	3	2	0	1	0	2	2	0	10	1806	2174	3243	2129	1339	1753	2083	3293	2241	1593	21654	0.00	0.00	9.25	9.39	0.00	5.70	0.00	6.07	8.92	0.00	4.62	150840955	164510559	335445027	238912540	117753259	144175379	158718197	340860586	259269992	148702536	2059189030	0
250153	BARAUNA	PB	NORDESTE	2012	0	0	0	1	0	0	0	0	0	0	1	397	423	683	418	276	355	357	688	474	339	4410	0.00	0.00	0.00	23.92	0.00	0.00	0.00	0.00	0.00	0.00	2.27	150840955	164510559	335445027	238912540	117753259	144175379	158718197	340860586	259269992	148702536	2059189030	0
250157	BARRA DE SANTANA	PB	NORDESTE	2012	0	0	0	0	0	0	0	0	0	0	0	671	851	1203	916	626	610	772	1197	893	686	8425	0.00	0.00	0.00	0.00	0.00	0.00	0.00	0.00	0.00	0.00	0.00	150840955	164510559	335445027	238912540	117753259	144175379	158718197	340860586	259269992	148702536	2059189030	0
250160	BARRA DE SANTA ROSA	PB	NORDESTE	2012	0	0	0	0	0	0	0	0	0	0	0	1254	1386	2264	1423	986	1192	1325	2201	1477	1113	14621	0.00	0.00	0.00	0.00	0.00	0.00	0.00	0.00	0.00	0.00	0.00	150840955	164510559	335445027	238912540	117753259	144175379	158718197	340860586	259269992	148702536	2059189030	0
250170	BARRA DE SAO MIGUEL	PB	NORDESTE	2012	1	0	0	0	0	0	0	1	0	0	2	472	579	965	645	389	422	524	796	621	419	5832	21.19	0.00	0.00	0.00	0.00	0.00	0.00	12.56	0.00	0.00	3.43	150840955	164510559	335445027	238912540	117753259	144175379	158718197	340860586	259269992	148702536	2059189030	319578
250180	BAYEUX	PB	NORDESTE	2012	7	4	12	9	3	7	5	14	11	11	83	7564	8837	15801	9356	3644	7401	8779	16892	10963	5462	94699	9.25	4.53	7.59	9.62	8.23	9.46	5.70	8.29	10.03	20.14	8.76	150840955	164510559	335445027	238912540	117753259	144175379	158718197	340860586	259269992	148702536	2059189030	139594
250190	BELEM	PB	NORDESTE	2012	0	0	0	0	0	0	0	0	0	0	0	1345	1615	2645	1637	1263	1245	1589	2740	1835	1571	17485	0.00	0.00	0.00	0.00	0.00	0.00	0.00	0.00	0.00	0.00	0.00	150840955	164510559	335445027	238912540	117753259	144175379	158718197	340860586	259269992	148702536	2059189030	0
250200	BELEM DO BREJO DO CRUZ	PB	NORDESTE	2012	0	0	0	0	0	0	0	0	0	0	0	554	710	1175	773	471	558	605	1109	821	519	7295	0.00	0.00	0.00	0.00	0.00	0.00	0.00	0.00	0.00	0.00	0.00	150840955	164510559	335445027	238912540	117753259	144175379	158718197	340860586	259269992	148702536	2059189030	0
250205	BERNARDINO BATISTA	PB	NORDESTE	2012	0	0	0	0	0	0	0	0	0	0	0	308	337	458	287	192	310	339	501	328	204	3264	0.00	0.00	0.00	0.00	0.00	0.00	0.00	0.00	0.00	0.00	0.00	150840955	164510559	335445027	238912540	117753259	144175379	158718197	340860586	259269992	148702536	2059189030	0
250210	BOA VENTURA	PB	NORDESTE	2012	0	0	0	0	0	0	0	0	0	0	0	462	568	977	549	363	434	513	914	563	428	5771	0.00	0.00	0.00	0.00	0.00	0.00	0.00	0.00	0.00	0.00	0.00	150840955	164510559	335445027	238912540	117753259	144175379	158718197	340860586	259269992	148702536	2059189030	0
250215	BOA VISTA	PB	NORDESTE	2012	0	1	1	0	0	0	0	0	0	0	2	515	584	1070	673	358	498	578	1058	707	441	6482	0.00	17.12	9.35	0.00	0.00	0.00	0.00	0.00	0.00	0.00	3.09	150840955	164510559	335445027	238912540	117753259	144175379	158718197	340860586	259269992	148702536	2059189030	0
250220	BOM JESUS	PB	NORDESTE	2012	0	0	0	0	0	0	0	0	0	0	0	200	247	391	248	162	197	219	365	255	185	2469	0.00	0.00	0.00	0.00	0.00	0.00	0.00	0.00	0.00	0.00	0.00	150840955	164510559	335445027	238912540	117753259	144175379	158718197	340860586	259269992	148702536	2059189030	0
250230	BOM SUCESSO	PB	NORDESTE	2012	0	0	0	0	0	0	0	0	0	0	0	357	436	714	586	421	344	404	728	631	482	5103	0.00	0.00	0.00	0.00	0.00	0.00	0.00	0.00	0.00	0.00	0.00	150840955	164510559	335445027	238912540	117753259	144175379	158718197	340860586	259269992	148702536	2059189030	0
250240	BONITO DE SANTA FE	PB	NORDESTE	2012	0	0	0	0	0	0	0	0	0	0	0	1096	1062	1803	1005	589	1032	1050	1866	1024	676	11203	0.00	0.00	0.00	0.00	0.00	0.00	0.00	0.00	0.00	0.00	0.00	150840955	164510559	335445027	238912540	117753259	144175379	158718197	340860586	259269992	148702536	2059189030	0
250250	BOQUEIRAO	PB	NORDESTE	2012	2	0	1	0	0	0	0	2	1	2	8	1460	1646	2782	1697	993	1415	1583	2735	1807	1245	17363	13.70	0.00	3.59	0.00	0.00	0.00	0.00	7.31	5.53	16.06	4.61	150840955	164510559	335445027	238912540	117753259	144175379	158718197	340860586	259269992	148702536	2059189030	206631
250260	IGARACY	PB	NORDESTE	2012	0	0	0	0	0	0	0	0	0	0	0	511	613	861	659	399	460	590	923	704	479	6199	0.00	0.00	0.00	0.00	0.00	0.00	0.00	0.00	0.00	0.00	0.00	150840955	164510559	335445027	238912540	117753259	144175379	158718197	340860586	259269992	148702536	2059189030	0
250270	BORBOREMA	PB	NORDESTE	2012	0	0	0	0	0	0	0	0	0	0	0	471	554	767	462	296	421	500	759	496	374	5100	0.00	0.00	0.00	0.00	0.00	0.00	0.00	0.00	0.00	0.00	0.00	150840955	164510559	335445027	238912540	117753259	144175379	158718197	340860586	259269992	148702536	2059189030	0
250280	BREJO DO CRUZ	PB	NORDESTE	2012	0	0	0	0	0	0	0	0	0	0	0	1121	1267	2238	1380	706	1044	1203	2214	1497	889	13559	0.00	0.00	0.00	0.00	0.00	0.00	0.00	0.00	0.00	0.00	0.00	150840955	164510559	335445027	238912540	117753259	144175379	158718197	340860586	259269992	148702536	2059189030	0
250290	BREJO DOS SANTOS	PB	NORDESTE	2012	0	0	0	0	0	0	0	0	0	0	0	472	575	995	691	431	478	519	942	755	487	6345	0.00	0.00	0.00	0.00	0.00	0.00	0.00	0.00	0.00	0.00	0.00	150840955	164510559	335445027	238912540	117753259	144175379	158718197	340860586	259269992	148702536	2059189030	0
250300	CAAPORA	PB	NORDESTE	2012	1	0	2	1	0	0	0	2	0	1	7	1990	2247	3523	1850	751	1983	2187	3645	1950	845	20971	5.03	0.00	5.68	5.41	0.00	0.00	0.00	5.49	0.00	11.83	3.34	150840955	164510559	335445027	238912540	117753259	144175379	158718197	340860586	259269992	148702536	2059189030	75799
250310	CABACEIRAS	PB	NORDESTE	2012	0	0	0	0	0	0	0	0	0	0	0	448	446	811	544	373	412	463	776	583	418	5274	0.00	0.00	0.00	0.00	0.00	0.00	0.00	0.00	0.00	0.00	0.00	150840955	164510559	335445027	238912540	117753259	144175379	158718197	340860586	259269992	148702536	2059189030	0
250320	CABEDELO	PB	NORDESTE	2012	8	0	12	8	5	1	1	15	7	5	62	4842	5246	10065	6485	2273	4650	5224	11305	7374	3310	60774	16.52	0.00	11.92	12.34	22.00	2.15	1.91	13.27	9.49	15.11	10.20	150840955	164510559	335445027	238912540	117753259	144175379	158718197	340860586	259269992	148702536	2059189030	249221
250330	CACHOEIRA DOS INDIOS	PB	NORDESTE	2012	0	0	0	0	1	0	0	0	0	0	1	753	951	1684	927	649	754	897	1494	968	756	9833	0.00	0.00	0.00	0.00	15.41	0.00	0.00	0.00	0.00	0.00	1.02	150840955	164510559	335445027	238912540	117753259	144175379	158718197	340860586	259269992	148702536	2059189030	0
250340	CACIMBA DE AREIA	PB	NORDESTE	2012	0	0	0	0	0	0	0	0	0	0	0	281	318	578	391	227	274	318	579	383	240	3589	0.00	0.00	0.00	0.00	0.00	0.00	0.00	0.00	0.00	0.00	0.00	150840955	164510559	335445027	238912540	117753259	144175379	158718197	340860586	259269992	148702536	2059189030	0
250350	CACIMBA DE DENTRO	PB	NORDESTE	2012	0	0	0	0	0	0	0	0	0	0	0	1500	1782	2461	1603	1143	1421	1657	2506	1732	1438	17243	0.00	0.00	0.00	0.00	0.00	0.00	0.00	0.00	0.00	0.00	0.00	150840955	164510559	335445027	238912540	117753259	144175379	158718197	340860586	259269992	148702536	2059189030	0
250355	CACIMBAS	PB	NORDESTE	2012	0	0	0	0	0	1	0	0	0	0	1	825	821	882	527	317	820	795	1016	575	414	6992	0.00	0.00	0.00	0.00	0.00	12.20	0.00	0.00	0.00	0.00	1.43	150840955	164510559	335445027	238912540	117753259	144175379	158718197	340860586	259269992	148702536	2059189030	0
250360	CAICARA	PB	NORDESTE	2012	0	0	0	0	0	0	0	0	0	0	0	580	717	1137	720	488	549	661	1102	783	527	7264	0.00	0.00	0.00	0.00	0.00	0.00	0.00	0.00	0.00	0.00	0.00	150840955	164510559	335445027	238912540	117753259	144175379	158718197	340860586	259269992	148702536	2059189030	0
250370	CAJAZEIRAS	PB	NORDESTE	2012	1	2	0	0	0	0	0	0	0	0	3	4445	5275	9849	5766	3383	4212	5175	10504	6836	4554	59999	2.25	3.79	0.00	0.00	0.00	0.00	0.00	0.00	0.00	0.00	0.50	150840955	164510559	335445027	238912540	117753259	144175379	158718197	340860586	259269992	148702536	2059189030	33935
250375	CAJAZEIRINHAS	PB	NORDESTE	2012	0	0	0	0	0	0	0	0	0	0	0	273	279	512	330	197	256	277	475	340	174	3113	0.00	0.00	0.00	0.00	0.00	0.00	0.00	0.00	0.00	0.00	0.00	150840955	164510559	335445027	238912540	117753259	144175379	158718197	340860586	259269992	148702536	2059189030	0
250380	CALDAS BRANDAO	PB	NORDESTE	2012	0	0	0	0	0	0	0	0	0	0	0	445	592	923	587	348	410	555	903	600	437	5800	0.00	0.00	0.00	0.00	0.00	0.00	0.00	0.00	0.00	0.00	0.00	150840955	164510559	335445027	238912540	117753259	144175379	158718197	340860586	259269992	148702536	2059189030	0
250390	CAMALAU	PB	NORDESTE	2012	0	0	0	0	0	0	0	0	0	0	0	479	559	877	594	401	476	556	823	658	468	5891	0.00	0.00	0.00	0.00	0.00	0.00	0.00	0.00	0.00	0.00	0.00	150840955	164510559	335445027	238912540	117753259	144175379	158718197	340860586	259269992	148702536	2059189030	0
250400	CAMPINA GRANDE	PB	NORDESTE	2012	27	33	46	22	12	26	27	78	57	28	356	29722	34828	64677	39963	17899	28425	34219	70154	48321	27511	395719	9.08	9.48	7.11	5.51	6.70	9.15	7.89	11.12	11.80	10.18	9.00	150840955	164510559	335445027	238912540	117753259	144175379	158718197	340860586	259269992	148702536	2059189030	137027
250403	CAPIM	PB	NORDESTE	2012	0	0	0	0	0	0	0	0	0	0	0	584	656	952	492	253	571	599	928	521	313	5869	0.00	0.00	0.00	0.00	0.00	0.00	0.00	0.00	0.00	0.00	0.00	150840955	164510559	335445027	238912540	117753259	144175379	158718197	340860586	259269992	148702536	2059189030	0
250407	CARAUBAS	PB	NORDESTE	2012	0	0	0	0	0	0	0	0	0	0	0	328	376	553	454	320	307	344	576	426	328	4012	0.00	0.00	0.00	0.00	0.00	0.00	0.00	0.00	0.00	0.00	0.00	150840955	164510559	335445027	238912540	117753259	144175379	158718197	340860586	259269992	148702536	2059189030	0
250410	CARRAPATEIRA	PB	NORDESTE	2012	0	0	0	0	0	0	0	0	0	0	0	194	261	434	272	139	195	253	361	242	120	2471	0.00	0.00	0.00	0.00	0.00	0.00	0.00	0.00	0.00	0.00	0.00	150840955	164510559	335445027	238912540	117753259	144175379	158718197	340860586	259269992	148702536	2059189030	0
250415	CASSERENGUE	PB	NORDESTE	2012	0	0	0	0	0	0	0	0	0	0	0	669	777	1042	695	458	591	728	1050	727	516	7253	0.00	0.00	0.00	0.00	0.00	0.00	0.00	0.00	0.00	0.00	0.00	150840955	164510559	335445027	238912540	117753259	144175379	158718197	340860586	259269992	148702536	2059189030	0
250420	CATINGUEIRA	PB	NORDESTE	2012	0	0	0	0	0	1	0	0	0	0	1	435	493	749	487	298	387	427	774	524	338	4912	0.00	0.00	0.00	0.00	0.00	25.84	0.00	0.00	0.00	0.00	2.04	150840955	164510559	335445027	238912540	117753259	144175379	158718197	340860586	259269992	148702536	2059189030	0
250430	CATOLE DO ROCHA	PB	NORDESTE	2012	1	0	0	0	0	0	0	0	1	1	3	2268	2537	4857	3093	1678	2134	2427	5012	3463	2143	29612	4.41	0.00	0.00	0.00	0.00	0.00	0.00	0.00	2.89	4.67	1.01	150840955	164510559	335445027	238912540	117753259	144175379	158718197	340860586	259269992	148702536	2059189030	66508
250435	CATURITE	PB	NORDESTE	2012	0	0	0	0	0	0	0	0	0	0	0	416	454	726	500	288	388	417	694	487	323	4693	0.00	0.00	0.00	0.00	0.00	0.00	0.00	0.00	0.00	0.00	0.00	150840955	164510559	335445027	238912540	117753259	144175379	158718197	340860586	259269992	148702536	2059189030	0
250440	CONCEICAO	PB	NORDESTE	2012	0	0	0	0	0	0	0	0	0	0	0	1486	1768	3088	1937	1074	1451	1667	3036	1979	1330	18816	0.00	0.00	0.00	0.00	0.00	0.00	0.00	0.00	0.00	0.00	0.00	150840955	164510559	335445027	238912540	117753259	144175379	158718197	340860586	259269992	148702536	2059189030	0
250450	CONDADO	PB	NORDESTE	2012	0	0	0	0	0	0	0	0	0	0	0	515	574	924	718	496	513	532	950	833	571	6626	0.00	0.00	0.00	0.00	0.00	0.00	0.00	0.00	0.00	0.00	0.00	150840955	164510559	335445027	238912540	117753259	144175379	158718197	340860586	259269992	148702536	2059189030	0
250460	CONDE	PB	NORDESTE	2012	0	0	1	2	5	2	3	2	0	1	16	2194	2277	3753	2127	887	2034	2220	3829	2116	940	22377	0.00	0.00	2.66	9.40	56.37	9.83	13.51	5.22	0.00	10.64	7.15	150840955	164510559	335445027	238912540	117753259	144175379	158718197	340860586	259269992	148702536	2059189030	0
250470	CONGO	PB	NORDESTE	2012	0	0	0	0	0	0	0	0	0	0	0	392	472	691	523	341	342	419	712	502	386	4780	0.00	0.00	0.00	0.00	0.00	0.00	0.00	0.00	0.00	0.00	0.00	150840955	164510559	335445027	238912540	117753259	144175379	158718197	340860586	259269992	148702536	2059189030	0
250480	COREMAS	PB	NORDESTE	2012	0	0	0	0	0	0	1	0	0	0	1	1282	1470	2300	1597	928	1169	1430	2413	1718	1160	15467	0.00	0.00	0.00	0.00	0.00	0.00	6.99	0.00	0.00	0.00	0.65	150840955	164510559	335445027	238912540	117753259	144175379	158718197	340860586	259269992	148702536	2059189030	0
250485	COXIXOLA	PB	NORDESTE	2012	0	0	0	0	0	0	0	0	0	0	0	114	152	309	229	142	102	130	257	212	181	1828	0.00	0.00	0.00	0.00	0.00	0.00	0.00	0.00	0.00	0.00	0.00	150840955	164510559	335445027	238912540	117753259	144175379	158718197	340860586	259269992	148702536	2059189030	0
250490	CRUZ DO ESPIRITO SANTO	PB	NORDESTE	2012	0	0	1	0	0	0	0	1	0	0	2	1499	1683	2650	1601	681	1438	1644	2777	1545	842	16360	0.00	0.00	3.77	0.00	0.00	0.00	0.00	3.60	0.00	0.00	1.22	150840955	164510559	335445027	238912540	117753259	144175379	158718197	340860586	259269992	148702536	2059189030	0
250500	CUBATI	PB	NORDESTE	2012	0	0	0	0	0	0	0	0	0	0	0	689	746	1164	726	446	652	681	1186	726	547	7563	0.00	0.00	0.00	0.00	0.00	0.00	0.00	0.00	0.00	0.00	0.00	150840955	164510559	335445027	238912540	117753259	144175379	158718197	340860586	259269992	148702536	2059189030	0
250510	CUITE	PB	NORDESTE	2012	0	1	1	1	0	0	0	1	0	0	4	1604	1877	3074	2067	1396	1427	1771	3146	2270	1733	20365	0.00	5.33	3.25	4.84	0.00	0.00	0.00	3.18	0.00	0.00	1.96	150840955	164510559	335445027	238912540	117753259	144175379	158718197	340860586	259269992	148702536	2059189030	0
250520	CUITEGI	PB	NORDESTE	2012	0	0	0	0	0	0	0	0	0	0	0	590	731	1096	598	417	587	701	1092	669	505	6986	0.00	0.00	0.00	0.00	0.00	0.00	0.00	0.00	0.00	0.00	0.00	150840955	164510559	335445027	238912540	117753259	144175379	158718197	340860586	259269992	148702536	2059189030	0
250523	CUITE DE MAMANGUAPE	PB	NORDESTE	2012	0	0	0	0	0	0	0	1	0	0	1	559	634	912	669	377	500	647	931	647	454	6330	0.00	0.00	0.00	0.00	0.00	0.00	0.00	10.74	0.00	0.00	1.58	150840955	164510559	335445027	238912540	117753259	144175379	158718197	340860586	259269992	148702536	2059189030	0
250527	CURRAL DE CIMA	PB	NORDESTE	2012	0	0	0	0	0	0	0	0	0	0	0	463	563	825	491	329	465	503	792	476	384	5291	0.00	0.00	0.00	0.00	0.00	0.00	0.00	0.00	0.00	0.00	0.00	150840955	164510559	335445027	238912540	117753259	144175379	158718197	340860586	259269992	148702536	2059189030	0
250530	CURRAL VELHO	PB	NORDESTE	2012	0	0	0	0	0	0	0	0	0	0	0	224	264	444	266	122	190	249	402	240	146	2547	0.00	0.00	0.00	0.00	0.00	0.00	0.00	0.00	0.00	0.00	0.00	150840955	164510559	335445027	238912540	117753259	144175379	158718197	340860586	259269992	148702536	2059189030	0
250535	DAMIAO	PB	NORDESTE	2012	0	0	0	0	0	0	0	0	0	0	0	448	532	787	473	304	463	516	742	473	324	5062	0.00	0.00	0.00	0.00	0.00	0.00	0.00	0.00	0.00	0.00	0.00	150840955	164510559	335445027	238912540	117753259	144175379	158718197	340860586	259269992	148702536	2059189030	0
250540	DESTERRO	PB	NORDESTE	2012	0	0	0	0	0	0	0	0	0	0	0	724	841	1145	783	487	699	809	1243	836	611	8178	0.00	0.00	0.00	0.00	0.00	0.00	0.00	0.00	0.00	0.00	0.00	150840955	164510559	335445027	238912540	117753259	144175379	158718197	340860586	259269992	148702536	2059189030	0
250550	VISTA SERRANA	PB	NORDESTE	2012	0	0	0	0	0	0	0	0	0	0	0	322	372	643	340	198	270	291	584	367	236	3623	0.00	0.00	0.00	0.00	0.00	0.00	0.00	0.00	0.00	0.00	0.00	150840955	164510559	335445027	238912540	117753259	144175379	158718197	340860586	259269992	148702536	2059189030	0
250560	DIAMANTE	PB	NORDESTE	2012	0	0	0	0	0	0	0	0	0	0	0	514	702	1151	626	393	516	650	1034	697	425	6708	0.00	0.00	0.00	0.00	0.00	0.00	0.00	0.00	0.00	0.00	0.00	150840955	164510559	335445027	238912540	117753259	144175379	158718197	340860586	259269992	148702536	2059189030	0
250570	DONA INES	PB	NORDESTE	2012	0	2	2	1	1	0	1	1	0	0	8	942	1173	1575	982	725	933	1078	1553	954	807	10722	0.00	17.05	12.70	10.18	13.79	0.00	9.28	6.44	0.00	0.00	7.46	150840955	164510559	335445027	238912540	117753259	144175379	158718197	340860586	259269992	148702536	2059189030	0
250580	DUAS ESTRADAS	PB	NORDESTE	2012	0	0	1	0	0	0	0	0	0	0	1	281	393	544	336	269	297	341	504	395	328	3688	0.00	0.00	18.38	0.00	0.00	0.00	0.00	0.00	0.00	0.00	2.71	150840955	164510559	335445027	238912540	117753259	144175379	158718197	340860586	259269992	148702536	2059189030	0
250590	EMAS	PB	NORDESTE	2012	0	0	0	0	0	0	0	0	0	0	0	335	347	559	294	185	287	312	575	317	198	3409	0.00	0.00	0.00	0.00	0.00	0.00	0.00	0.00	0.00	0.00	0.00	150840955	164510559	335445027	238912540	117753259	144175379	158718197	340860586	259269992	148702536	2059189030	0
250600	ESPERANCA	PB	NORDESTE	2012	3	1	0	0	2	4	3	4	0	5	22	2695	2933	4984	3050	1775	2596	2836	5085	3341	2418	31713	11.13	3.41	0.00	0.00	11.27	15.41	10.58	7.87	0.00	20.68	6.94	150840955	164510559	335445027	238912540	117753259	144175379	158718197	340860586	259269992	148702536	2059189030	167912
250610	FAGUNDES	PB	NORDESTE	2012	0	0	0	0	0	1	0	1	0	0	2	987	1159	1638	1099	778	983	1105	1629	1191	935	11504	0.00	0.00	0.00	0.00	0.00	10.17	0.00	6.14	0.00	0.00	1.74	150840955	164510559	335445027	238912540	117753259	144175379	158718197	340860586	259269992	148702536	2059189030	0
250620	FREI MARTINHO	PB	NORDESTE	2012	0	0	0	0	0	0	0	0	0	0	0	226	224	448	337	262	179	225	450	336	304	2991	0.00	0.00	0.00	0.00	0.00	0.00	0.00	0.00	0.00	0.00	0.00	150840955	164510559	335445027	238912540	117753259	144175379	158718197	340860586	259269992	148702536	2059189030	0
250625	GADO BRAVO	PB	NORDESTE	2012	0	0	0	0	0	0	1	0	1	0	2	726	888	1183	792	524	689	864	1247	865	622	8400	0.00	0.00	0.00	0.00	0.00	0.00	11.57	0.00	11.56	0.00	2.38	150840955	164510559	335445027	238912540	117753259	144175379	158718197	340860586	259269992	148702536	2059189030	0
250630	GUARABIRA	PB	NORDESTE	2012	1	2	10	8	2	0	5	10	11	6	55	4402	5082	9462	5687	2875	4230	5063	9918	6292	3922	56933	2.27	3.94	10.57	14.07	6.96	0.00	9.88	10.08	17.48	15.30	9.66	150840955	164510559	335445027	238912540	117753259	144175379	158718197	340860586	259269992	148702536	2059189030	34266
250640	GURINHEM	PB	NORDESTE	2012	0	0	0	0	0	0	0	0	0	0	0	1170	1441	2243	1395	808	1123	1298	2200	1443	1022	14143	0.00	0.00	0.00	0.00	0.00	0.00	0.00	0.00	0.00	0.00	0.00	150840955	164510559	335445027	238912540	117753259	144175379	158718197	340860586	259269992	148702536	2059189030	0
250650	GURJAO	PB	NORDESTE	2012	0	0	0	0	0	0	0	0	0	0	0	236	284	495	371	214	232	281	504	384	260	3261	0.00	0.00	0.00	0.00	0.00	0.00	0.00	0.00	0.00	0.00	0.00	150840955	164510559	335445027	238912540	117753259	144175379	158718197	340860586	259269992	148702536	2059189030	0
250660	IBIARA	PB	NORDESTE	2012	0	0	0	0	0	0	0	0	0	0	0	471	596	923	642	444	406	497	885	703	540	6107	0.00	0.00	0.00	0.00	0.00	0.00	0.00	0.00	0.00	0.00	0.00	150840955	164510559	335445027	238912540	117753259	144175379	158718197	340860586	259269992	148702536	2059189030	0
250670	IMACULADA	PB	NORDESTE	2012	0	0	0	0	0	0	0	0	0	0	0	1212	1295	1818	985	547	1111	1255	1724	1054	622	11623	0.00	0.00	0.00	0.00	0.00	0.00	0.00	0.00	0.00	0.00	0.00	150840955	164510559	335445027	238912540	117753259	144175379	158718197	340860586	259269992	148702536	2059189030	0
250680	INGA	PB	NORDESTE	2012	0	0	0	0	0	0	0	0	0	0	0	1507	1799	2550	1710	1089	1423	1737	2696	1873	1441	17825	0.00	0.00	0.00	0.00	0.00	0.00	0.00	0.00	0.00	0.00	0.00	150840955	164510559	335445027	238912540	117753259	144175379	158718197	340860586	259269992	148702536	2059189030	0
250690	ITABAIANA	PB	NORDESTE	2012	1	0	1	0	0	0	0	0	0	1	3	1901	2225	3888	2617	1424	1702	2149	4030	2940	1993	24869	5.26	0.00	2.57	0.00	0.00	0.00	0.00	0.00	0.00	5.02	1.21	150840955	164510559	335445027	238912540	117753259	144175379	158718197	340860586	259269992	148702536	2059189030	79348
250700	ITAPORANGA	PB	NORDESTE	2012	0	0	0	0	0	0	0	0	0	0	0	2019	2276	3990	2182	1208	1899	2149	4121	2428	1503	23775	0.00	0.00	0.00	0.00	0.00	0.00	0.00	0.00	0.00	0.00	0.00	150840955	164510559	335445027	238912540	117753259	144175379	158718197	340860586	259269992	148702536	2059189030	0
250710	ITAPOROROCA	PB	NORDESTE	2012	0	0	0	0	0	0	0	0	0	0	0	1526	1731	2881	1668	1050	1463	1582	2803	1688	1200	17592	0.00	0.00	0.00	0.00	0.00	0.00	0.00	0.00	0.00	0.00	0.00	150840955	164510559	335445027	238912540	117753259	144175379	158718197	340860586	259269992	148702536	2059189030	0
250720	ITATUBA	PB	NORDESTE	2012	2	0	2	1	1	0	0	2	0	3	11	920	1053	1658	981	640	885	1021	1634	1062	740	10594	21.74	0.00	12.06	10.19	15.63	0.00	0.00	12.24	0.00	40.54	10.38	150840955	164510559	335445027	238912540	117753259	144175379	158718197	340860586	259269992	148702536	2059189030	327915
250730	JACARAU	PB	NORDESTE	2012	1	0	0	0	0	0	0	0	0	0	1	1226	1423	2076	1381	976	1169	1365	2108	1469	1116	14309	8.16	0.00	0.00	0.00	0.00	0.00	0.00	0.00	0.00	0.00	0.70	150840955	164510559	335445027	238912540	117753259	144175379	158718197	340860586	259269992	148702536	2059189030	123035
250740	JERICO	PB	NORDESTE	2012	0	0	0	0	0	0	0	0	1	0	1	572	725	1145	801	530	573	686	1158	904	603	7697	0.00	0.00	0.00	0.00	0.00	0.00	0.00	0.00	11.06	0.00	1.30	150840955	164510559	335445027	238912540	117753259	144175379	158718197	340860586	259269992	148702536	2059189030	0
250750	JOAO PESSOA	PB	NORDESTE	2012	127	82	195	113	68	119	99	313	272	167	1555	53019	61691	125214	79219	31561	51221	61614	140549	97918	49665	751671	23.95	13.29	15.57	14.26	21.55	23.23	16.07	22.27	27.78	33.63	20.69	150840955	164510559	335445027	238912540	117753259	144175379	158718197	340860586	259269992	148702536	2059189030	361320
250760	JUAREZ TAVORA	PB	NORDESTE	2012	0	0	0	0	0	1	0	0	1	0	2	644	778	1139	729	461	647	716	1229	776	551	7670	0.00	0.00	0.00	0.00	0.00	15.46	0.00	0.00	12.89	0.00	2.61	150840955	164510559	335445027	238912540	117753259	144175379	158718197	340860586	259269992	148702536	2059189030	0
250770	JUAZEIRINHO	PB	NORDESTE	2012	0	0	1	0	0	0	2	1	1	0	5	1701	1731	2875	1475	858	1607	1688	2745	1598	1037	17315	0.00	0.00	3.48	0.00	0.00	0.00	11.85	3.64	6.26	0.00	2.89	150840955	164510559	335445027	238912540	117753259	144175379	158718197	340860586	259269992	148702536	2059189030	0
250780	JUNCO DO SERIDO	PB	NORDESTE	2012	0	0	0	0	0	0	0	0	2	0	2	578	644	1118	689	380	582	623	1110	681	442	6847	0.00	0.00	0.00	0.00	0.00	0.00	0.00	0.00	29.37	0.00	2.92	150840955	164510559	335445027	238912540	117753259	144175379	158718197	340860586	259269992	148702536	2059189030	0
250790	JURIPIRANGA	PB	NORDESTE	2012	0	0	0	0	0	0	0	0	0	0	0	947	1075	1714	890	633	882	911	1709	987	753	10501	0.00	0.00	0.00	0.00	0.00	0.00	0.00	0.00	0.00	0.00	0.00	150840955	164510559	335445027	238912540	117753259	144175379	158718197	340860586	259269992	148702536	2059189030	0
250800	JURU	PB	NORDESTE	2012	0	0	0	0	0	0	0	0	0	0	0	759	1004	1631	988	610	801	967	1494	1062	674	9990	0.00	0.00	0.00	0.00	0.00	0.00	0.00	0.00	0.00	0.00	0.00	150840955	164510559	335445027	238912540	117753259	144175379	158718197	340860586	259269992	148702536	2059189030	0
250810	LAGOA	PB	NORDESTE	2012	0	0	0	0	0	0	0	0	0	0	0	352	444	726	472	346	330	404	737	545	396	4752	0.00	0.00	0.00	0.00	0.00	0.00	0.00	0.00	0.00	0.00	0.00	150840955	164510559	335445027	238912540	117753259	144175379	158718197	340860586	259269992	148702536	2059189030	0
250820	LAGOA DE DENTRO	PB	NORDESTE	2012	0	0	0	0	0	0	0	0	0	0	0	638	735	1058	752	554	620	723	1077	810	635	7602	0.00	0.00	0.00	0.00	0.00	0.00	0.00	0.00	0.00	0.00	0.00	150840955	164510559	335445027	238912540	117753259	144175379	158718197	340860586	259269992	148702536	2059189030	0
250830	LAGOA SECA	PB	NORDESTE	2012	0	0	0	0	1	0	0	1	0	1	3	2319	2495	4219	2638	1453	2159	2469	4402	2806	1773	26733	0.00	0.00	0.00	0.00	6.88	0.00	0.00	2.27	0.00	5.64	1.12	150840955	164510559	335445027	238912540	117753259	144175379	158718197	340860586	259269992	148702536	2059189030	0
250840	LASTRO	PB	NORDESTE	2012	0	0	0	0	0	0	0	0	0	0	0	217	225	469	333	201	215	241	472	296	204	2873	0.00	0.00	0.00	0.00	0.00	0.00	0.00	0.00	0.00	0.00	0.00	150840955	164510559	335445027	238912540	117753259	144175379	158718197	340860586	259269992	148702536	2059189030	0
250850	LIVRAMENTO	PB	NORDESTE	2012	0	0	0	0	0	0	0	0	0	0	0	667	685	1085	651	451	621	691	1085	711	550	7197	0.00	0.00	0.00	0.00	0.00	0.00	0.00	0.00	0.00	0.00	0.00	150840955	164510559	335445027	238912540	117753259	144175379	158718197	340860586	259269992	148702536	2059189030	0
250855	LOGRADOURO	PB	NORDESTE	2012	0	0	0	1	0	1	0	0	0	0	2	347	378	663	381	251	329	386	641	389	316	4081	0.00	0.00	0.00	26.25	0.00	30.40	0.00	0.00	0.00	0.00	4.90	150840955	164510559	335445027	238912540	117753259	144175379	158718197	340860586	259269992	148702536	2059189030	0
250860	LUCENA	PB	NORDESTE	2012	0	0	0	0	0	0	0	0	0	0	0	1162	1227	1981	1140	544	1133	1191	2036	1194	571	12179	0.00	0.00	0.00	0.00	0.00	0.00	0.00	0.00	0.00	0.00	0.00	150840955	164510559	335445027	238912540	117753259	144175379	158718197	340860586	259269992	148702536	2059189030	0
250870	MAE D'AGUA	PB	NORDESTE	2012	0	0	0	0	0	0	0	0	0	0	0	357	361	622	407	252	334	366	640	447	295	4081	0.00	0.00	0.00	0.00	0.00	0.00	0.00	0.00	0.00	0.00	0.00	150840955	164510559	335445027	238912540	117753259	144175379	158718197	340860586	259269992	148702536	2059189030	0
250880	MALTA	PB	NORDESTE	2012	0	0	0	0	0	0	0	0	0	0	0	458	532	857	566	390	456	516	856	670	506	5807	0.00	0.00	0.00	0.00	0.00	0.00	0.00	0.00	0.00	0.00	0.00	150840955	164510559	335445027	238912540	117753259	144175379	158718197	340860586	259269992	148702536	2059189030	0
250890	MAMANGUAPE	PB	NORDESTE	2012	0	0	1	2	0	1	1	1	2	0	8	3868	4306	6965	4174	1888	3752	4209	7100	4405	2495	43162	0.00	0.00	1.44	4.79	0.00	2.67	2.38	1.41	4.54	0.00	1.85	150840955	164510559	335445027	238912540	117753259	144175379	158718197	340860586	259269992	148702536	2059189030	0
250900	MANAIRA	PB	NORDESTE	2012	0	0	0	0	0	0	0	0	0	0	0	1022	1134	1775	925	590	979	1030	1631	1026	734	10846	0.00	0.00	0.00	0.00	0.00	0.00	0.00	0.00	0.00	0.00	0.00	150840955	164510559	335445027	238912540	117753259	144175379	158718197	340860586	259269992	148702536	2059189030	0
250905	MARCACAO	PB	NORDESTE	2012	0	0	0	0	0	0	0	0	0	0	0	848	860	1312	679	342	793	824	1244	661	352	7915	0.00	0.00	0.00	0.00	0.00	0.00	0.00	0.00	0.00	0.00	0.00	150840955	164510559	335445027	238912540	117753259	144175379	158718197	340860586	259269992	148702536	2059189030	0
250910	MARI	PB	NORDESTE	2012	0	0	0	0	0	0	0	0	0	0	0	1774	1983	3343	2098	1404	1655	1937	3370	2309	1768	21641	0.00	0.00	0.00	0.00	0.00	0.00	0.00	0.00	0.00	0.00	0.00	150840955	164510559	335445027	238912540	117753259	144175379	158718197	340860586	259269992	148702536	2059189030	0
250915	MARIZOPOLIS	PB	NORDESTE	2012	0	0	0	0	0	0	0	0	0	0	0	506	569	980	665	392	534	511	1006	719	488	6370	0.00	0.00	0.00	0.00	0.00	0.00	0.00	0.00	0.00	0.00	0.00	150840955	164510559	335445027	238912540	117753259	144175379	158718197	340860586	259269992	148702536	2059189030	0
250920	MASSARANDUBA	PB	NORDESTE	2012	0	0	0	0	0	1	0	2	0	0	3	1101	1351	1940	1298	800	1035	1321	2136	1346	1052	13380	0.00	0.00	0.00	0.00	0.00	9.66	0.00	9.36	0.00	0.00	2.24	150840955	164510559	335445027	238912540	117753259	144175379	158718197	340860586	259269992	148702536	2059189030	0
250930	MATARACA	PB	NORDESTE	2012	0	0	0	0	0	0	0	0	0	0	0	754	836	1269	669	315	793	824	1269	676	320	7725	0.00	0.00	0.00	0.00	0.00	0.00	0.00	0.00	0.00	0.00	0.00	150840955	164510559	335445027	238912540	117753259	144175379	158718197	340860586	259269992	148702536	2059189030	0
250933	MATINHAS	PB	NORDESTE	2012	0	1	0	0	0	0	0	0	0	0	1	392	443	661	432	249	379	452	649	434	307	4398	0.00	22.57	0.00	0.00	0.00	0.00	0.00	0.00	0.00	0.00	2.27	150840955	164510559	335445027	238912540	117753259	144175379	158718197	340860586	259269992	148702536	2059189030	0
250937	MATO GROSSO	PB	NORDESTE	2012	0	0	0	0	0	0	0	0	0	0	0	225	267	435	289	176	215	252	426	323	177	2785	0.00	0.00	0.00	0.00	0.00	0.00	0.00	0.00	0.00	0.00	0.00	150840955	164510559	335445027	238912540	117753259	144175379	158718197	340860586	259269992	148702536	2059189030	0
250939	MATUREIA	PB	NORDESTE	2012	0	0	0	0	0	0	0	0	0	0	0	558	656	946	517	333	522	619	996	609	400	6156	0.00	0.00	0.00	0.00	0.00	0.00	0.00	0.00	0.00	0.00	0.00	150840955	164510559	335445027	238912540	117753259	144175379	158718197	340860586	259269992	148702536	2059189030	0
250940	MOGEIRO	PB	NORDESTE	2012	0	0	0	0	0	0	0	0	0	0	0	1091	1364	2026	1239	813	1108	1395	2136	1335	935	13442	0.00	0.00	0.00	0.00	0.00	0.00	0.00	0.00	0.00	0.00	0.00	150840955	164510559	335445027	238912540	117753259	144175379	158718197	340860586	259269992	148702536	2059189030	0
250950	MONTADAS	PB	NORDESTE	2012	0	1	0	0	0	0	0	0	0	0	1	447	494	812	476	355	438	446	802	528	403	5201	0.00	20.24	0.00	0.00	0.00	0.00	0.00	0.00	0.00	0.00	1.92	150840955	164510559	335445027	238912540	117753259	144175379	158718197	340860586	259269992	148702536	2059189030	0
250960	MONTE HOREBE	PB	NORDESTE	2012	0	0	0	0	0	0	0	0	0	0	0	411	462	778	415	263	369	445	722	445	330	4640	0.00	0.00	0.00	0.00	0.00	0.00	0.00	0.00	0.00	0.00	0.00	150840955	164510559	335445027	238912540	117753259	144175379	158718197	340860586	259269992	148702536	2059189030	0
250970	MONTEIRO	PB	NORDESTE	2012	0	0	0	0	0	0	0	0	0	1	1	2459	2845	4746	3361	2006	2347	2837	5043	3628	2532	31804	0.00	0.00	0.00	0.00	0.00	0.00	0.00	0.00	0.00	3.95	0.31	150840955	164510559	335445027	238912540	117753259	144175379	158718197	340860586	259269992	148702536	2059189030	0
250980	MULUNGU	PB	NORDESTE	2012	0	0	0	0	0	0	0	0	0	0	0	772	881	1551	959	586	778	890	1547	983	752	9699	0.00	0.00	0.00	0.00	0.00	0.00	0.00	0.00	0.00	0.00	0.00	150840955	164510559	335445027	238912540	117753259	144175379	158718197	340860586	259269992	148702536	2059189030	0
250990	NATUBA	PB	NORDESTE	2012	0	0	0	0	0	0	0	0	0	0	0	952	1102	1583	915	627	883	1112	1584	993	724	10475	0.00	0.00	0.00	0.00	0.00	0.00	0.00	0.00	0.00	0.00	0.00	150840955	164510559	335445027	238912540	117753259	144175379	158718197	340860586	259269992	148702536	2059189030	0
251000	NAZAREZINHO	PB	NORDESTE	2012	0	0	0	0	0	0	0	0	0	0	0	590	628	1179	759	531	564	650	1115	813	575	7404	0.00	0.00	0.00	0.00	0.00	0.00	0.00	0.00	0.00	0.00	0.00	150840955	164510559	335445027	238912540	117753259	144175379	158718197	340860586	259269992	148702536	2059189030	0
251010	NOVA FLORESTA	PB	NORDESTE	2012	0	0	0	0	0	0	0	0	0	0	0	891	1045	1588	962	727	817	1026	1662	1136	867	10721	0.00	0.00	0.00	0.00	0.00	0.00	0.00	0.00	0.00	0.00	0.00	150840955	164510559	335445027	238912540	117753259	144175379	158718197	340860586	259269992	148702536	2059189030	0
251020	NOVA OLINDA	PB	NORDESTE	2012	0	0	0	0	0	0	0	0	0	0	0	535	684	946	578	320	480	604	955	632	409	6143	0.00	0.00	0.00	0.00	0.00	0.00	0.00	0.00	0.00	0.00	0.00	150840955	164510559	335445027	238912540	117753259	144175379	158718197	340860586	259269992	148702536	2059189030	0
251030	NOVA PALMEIRA	PB	NORDESTE	2012	0	1	0	0	0	0	0	0	0	0	1	308	396	754	476	323	355	392	700	495	347	4546	0.00	25.25	0.00	0.00	0.00	0.00	0.00	0.00	0.00	0.00	2.20	150840955	164510559	335445027	238912540	117753259	144175379	158718197	340860586	259269992	148702536	2059189030	0
251040	OLHO D'AGUA	PB	NORDESTE	2012	0	0	0	0	0	0	0	0	0	0	0	532	684	1073	699	388	563	687	1095	779	462	6962	0.00	0.00	0.00	0.00	0.00	0.00	0.00	0.00	0.00	0.00	0.00	150840955	164510559	335445027	238912540	117753259	144175379	158718197	340860586	259269992	148702536	2059189030	0
251050	OLIVEDOS	PB	NORDESTE	2012	0	0	0	0	0	0	0	0	0	0	0	287	369	592	407	251	267	296	603	382	283	3737	0.00	0.00	0.00	0.00	0.00	0.00	0.00	0.00	0.00	0.00	0.00	150840955	164510559	335445027	238912540	117753259	144175379	158718197	340860586	259269992	148702536	2059189030	0
251060	OURO VELHO	PB	NORDESTE	2012	0	0	0	1	0	0	0	0	0	0	1	220	263	449	365	211	211	243	437	364	233	2996	0.00	0.00	0.00	27.40	0.00	0.00	0.00	0.00	0.00	0.00	3.34	150840955	164510559	335445027	238912540	117753259	144175379	158718197	340860586	259269992	148702536	2059189030	0
251065	PARARI	PB	NORDESTE	2012	0	0	0	0	0	0	0	0	0	0	0	149	170	268	228	130	138	145	260	216	154	1858	0.00	0.00	0.00	0.00	0.00	0.00	0.00	0.00	0.00	0.00	0.00	150840955	164510559	335445027	238912540	117753259	144175379	158718197	340860586	259269992	148702536	2059189030	0
251070	PASSAGEM	PB	NORDESTE	2012	0	0	0	0	0	0	0	0	0	0	0	198	200	369	236	135	198	196	367	235	171	2305	0.00	0.00	0.00	0.00	0.00	0.00	0.00	0.00	0.00	0.00	0.00	150840955	164510559	335445027	238912540	117753259	144175379	158718197	340860586	259269992	148702536	2059189030	0
251080	PATOS	PB	NORDESTE	2012	0	0	1	1	0	1	1	0	0	0	4	8245	9102	17107	9927	4831	7884	9199	18436	11965	6944	103640	0.00	0.00	0.58	1.01	0.00	1.27	1.09	0.00	0.00	0.00	0.39	150840955	164510559	335445027	238912540	117753259	144175379	158718197	340860586	259269992	148702536	2059189030	0
251090	PAULISTA	PB	NORDESTE	2012	0	0	0	0	0	0	0	0	0	0	0	885	1081	1963	1307	766	859	1040	1956	1424	845	12126	0.00	0.00	0.00	0.00	0.00	0.00	0.00	0.00	0.00	0.00	0.00	150840955	164510559	335445027	238912540	117753259	144175379	158718197	340860586	259269992	148702536	2059189030	0
251100	PEDRA BRANCA	PB	NORDESTE	2012	0	0	0	0	0	0	0	0	0	0	0	313	395	591	358	225	294	358	609	414	238	3795	0.00	0.00	0.00	0.00	0.00	0.00	0.00	0.00	0.00	0.00	0.00	150840955	164510559	335445027	238912540	117753259	144175379	158718197	340860586	259269992	148702536	2059189030	0
251110	PEDRA LAVRADA	PB	NORDESTE	2012	0	0	0	0	0	1	0	1	0	0	2	601	644	1161	761	536	572	648	1232	783	531	7469	0.00	0.00	0.00	0.00	0.00	17.48	0.00	8.12	0.00	0.00	2.68	150840955	164510559	335445027	238912540	117753259	144175379	158718197	340860586	259269992	148702536	2059189030	0
251120	PEDRAS DE FOGO	PB	NORDESTE	2012	0	0	1	0	0	0	1	0	0	0	2	2377	2814	4715	2589	1405	2291	2694	4761	2696	1608	27950	0.00	0.00	2.12	0.00	0.00	0.00	3.71	0.00	0.00	0.00	0.72	150840955	164510559	335445027	238912540	117753259	144175379	158718197	340860586	259269992	148702536	2059189030	0
251130	PIANCO	PB	NORDESTE	2012	0	0	0	0	0	0	0	0	0	0	0	1160	1346	2458	1640	962	1135	1402	2611	1887	1228	15829	0.00	0.00	0.00	0.00	0.00	0.00	0.00	0.00	0.00	0.00	0.00	150840955	164510559	335445027	238912540	117753259	144175379	158718197	340860586	259269992	148702536	2059189030	0
251140	PICUI	PB	NORDESTE	2012	0	0	0	0	1	0	2	0	1	0	4	1501	1800	2796	1859	1179	1439	1744	2860	2014	1397	18589	0.00	0.00	0.00	0.00	8.48	0.00	11.47	0.00	4.97	0.00	2.15	150840955	164510559	335445027	238912540	117753259	144175379	158718197	340860586	259269992	148702536	2059189030	0
251150	PILAR	PB	NORDESTE	2012	0	0	1	0	0	1	0	0	0	0	2	961	1131	1849	1091	625	914	1157	1888	1145	749	11510	0.00	0.00	5.41	0.00	0.00	10.94	0.00	0.00	0.00	0.00	1.74	150840955	164510559	335445027	238912540	117753259	144175379	158718197	340860586	259269992	148702536	2059189030	0
251160	PILOES	PB	NORDESTE	2012	0	0	0	2	0	1	0	0	0	0	3	686	750	1153	585	366	647	697	1091	641	420	7036	0.00	0.00	0.00	34.19	0.00	15.46	0.00	0.00	0.00	0.00	4.26	150840955	164510559	335445027	238912540	117753259	144175379	158718197	340860586	259269992	148702536	2059189030	0
251170	PILOEZINHOS	PB	NORDESTE	2012	0	0	0	0	0	0	0	0	1	0	1	444	517	783	486	282	408	512	790	516	375	5113	0.00	0.00	0.00	0.00	0.00	0.00	0.00	0.00	19.38	0.00	1.96	150840955	164510559	335445027	238912540	117753259	144175379	158718197	340860586	259269992	148702536	2059189030	0
251180	PIRPIRITUBA	PB	NORDESTE	2012	0	1	1	1	0	1	0	4	1	1	10	909	1028	1660	1040	610	803	1004	1640	1070	775	10539	0.00	9.73	6.02	9.62	0.00	12.45	0.00	24.39	9.35	12.90	9.49	150840955	164510559	335445027	238912540	117753259	144175379	158718197	340860586	259269992	148702536	2059189030	0
251190	PITIMBU	PB	NORDESTE	2012	1	1	0	1	0	1	0	1	0	1	6	1826	1819	2959	1652	649	1725	1760	2917	1610	736	17653	5.48	5.50	0.00	6.05	0.00	5.80	0.00	3.43	0.00	13.59	3.40	150840955	164510559	335445027	238912540	117753259	144175379	158718197	340860586	259269992	148702536	2059189030	82607
251200	POCINHOS	PB	NORDESTE	2012	0	0	1	0	0	0	0	0	0	0	1	1685	1670	2712	1615	1075	1561	1574	2726	1719	1256	17593	0.00	0.00	3.69	0.00	0.00	0.00	0.00	0.00	0.00	0.00	0.57	150840955	164510559	335445027	238912540	117753259	144175379	158718197	340860586	259269992	148702536	2059189030	0
251203	POCO DANTAS	PB	NORDESTE	2012	0	0	0	0	0	0	0	0	0	0	0	369	420	649	350	207	349	365	603	379	238	3929	0.00	0.00	0.00	0.00	0.00	0.00	0.00	0.00	0.00	0.00	0.00	150840955	164510559	335445027	238912540	117753259	144175379	158718197	340860586	259269992	148702536	2059189030	0
251207	POCO DE JOSE DE MOURA	PB	NORDESTE	2012	0	0	0	0	0	0	0	0	0	0	0	313	353	558	445	314	277	356	644	476	369	4105	0.00	0.00	0.00	0.00	0.00	0.00	0.00	0.00	0.00	0.00	0.00	150840955	164510559	335445027	238912540	117753259	144175379	158718197	340860586	259269992	148702536	2059189030	0
251210	POMBAL	PB	NORDESTE	2012	0	0	0	0	0	0	0	0	0	0	0	2323	2783	5048	3455	2098	2261	2652	5390	3990	2792	32792	0.00	0.00	0.00	0.00	0.00	0.00	0.00	0.00	0.00	0.00	0.00	150840955	164510559	335445027	238912540	117753259	144175379	158718197	340860586	259269992	148702536	2059189030	0
251220	PRATA	PB	NORDESTE	2012	0	0	0	0	0	0	0	1	0	0	1	336	354	603	438	279	316	315	604	429	341	4015	0.00	0.00	0.00	0.00	0.00	0.00	0.00	16.56	0.00	0.00	2.49	150840955	164510559	335445027	238912540	117753259	144175379	158718197	340860586	259269992	148702536	2059189030	0
251230	PRINCESA ISABEL	PB	NORDESTE	2012	1	0	0	1	0	0	0	0	0	0	2	1904	2128	3583	2036	1149	1770	2035	3648	2227	1483	21963	5.25	0.00	0.00	4.91	0.00	0.00	0.00	0.00	0.00	0.00	0.91	150840955	164510559	335445027	238912540	117753259	144175379	158718197	340860586	259269992	148702536	2059189030	79223
251240	PUXINANA	PB	NORDESTE	2012	1	0	0	0	0	0	1	0	1	0	3	1178	1246	2096	1227	766	1132	1224	2141	1351	905	13266	8.49	0.00	0.00	0.00	0.00	0.00	8.17	0.00	7.40	0.00	2.26	150840955	164510559	335445027	238912540	117753259	144175379	158718197	340860586	259269992	148702536	2059189030	128048
251250	QUEIMADAS	PB	NORDESTE	2012	0	0	2	0	0	0	2	1	1	0	6	3525	4164	6586	4091	2311	3372	4133	7000	4541	2800	42523	0.00	0.00	3.04	0.00	0.00	0.00	4.84	1.43	2.20	0.00	1.41	150840955	164510559	335445027	238912540	117753259	144175379	158718197	340860586	259269992	148702536	2059189030	0
251260	QUIXABA	PB	NORDESTE	2012	0	0	0	0	0	0	0	0	0	0	0	150	175	310	188	101	137	180	272	163	101	1777	0.00	0.00	0.00	0.00	0.00	0.00	0.00	0.00	0.00	0.00	0.00	150840955	164510559	335445027	238912540	117753259	144175379	158718197	340860586	259269992	148702536	2059189030	0
251270	REMIGIO	PB	NORDESTE	2012	0	0	0	0	0	0	0	0	1	0	1	1608	1707	2653	1629	1195	1596	1694	2902	1915	1511	18410	0.00	0.00	0.00	0.00	0.00	0.00	0.00	0.00	5.22	0.00	0.54	150840955	164510559	335445027	238912540	117753259	144175379	158718197	340860586	259269992	148702536	2059189030	0
251272	PEDRO REGIS	PB	NORDESTE	2012	0	0	0	0	0	0	0	0	0	0	0	534	631	845	537	417	521	518	885	565	467	5920	0.00	0.00	0.00	0.00	0.00	0.00	0.00	0.00	0.00	0.00	0.00	150840955	164510559	335445027	238912540	117753259	144175379	158718197	340860586	259269992	148702536	2059189030	0
251274	RIACHAO	PB	NORDESTE	2012	0	0	1	0	0	0	0	0	0	0	1	294	334	543	281	178	291	343	538	312	260	3374	0.00	0.00	18.42	0.00	0.00	0.00	0.00	0.00	0.00	0.00	2.96	150840955	164510559	335445027	238912540	117753259	144175379	158718197	340860586	259269992	148702536	2059189030	0
251275	RIACHAO DO BACAMARTE	PB	NORDESTE	2012	1	0	0	0	0	0	0	0	0	0	1	350	425	664	434	269	357	430	661	445	347	4382	28.57	0.00	0.00	0.00	0.00	0.00	0.00	0.00	0.00	0.00	2.28	150840955	164510559	335445027	238912540	117753259	144175379	158718197	340860586	259269992	148702536	2059189030	430974
251276	RIACHAO DO POCO	PB	NORDESTE	2012	0	0	0	0	0	0	0	0	0	0	0	370	417	678	421	271	350	380	713	419	278	4297	0.00	0.00	0.00	0.00	0.00	0.00	0.00	0.00	0.00	0.00	0.00	150840955	164510559	335445027	238912540	117753259	144175379	158718197	340860586	259269992	148702536	2059189030	0
251278	RIACHO DE SANTO ANTONIO	PB	NORDESTE	2012	0	0	0	0	0	0	0	0	0	0	0	164	174	291	171	93	154	176	271	178	100	1772	0.00	0.00	0.00	0.00	0.00	0.00	0.00	0.00	0.00	0.00	0.00	150840955	164510559	335445027	238912540	117753259	144175379	158718197	340860586	259269992	148702536	2059189030	0
251280	RIACHO DOS CAVALOS	PB	NORDESTE	2012	0	0	0	1	0	0	0	0	0	0	1	663	774	1474	903	486	625	748	1324	903	526	8426	0.00	0.00	0.00	11.07	0.00	0.00	0.00	0.00	0.00	0.00	1.19	150840955	164510559	335445027	238912540	117753259	144175379	158718197	340860586	259269992	148702536	2059189030	0
251290	RIO TINTO	PB	NORDESTE	2012	0	1	0	0	0	1	1	0	0	0	3	1890	2252	3851	2501	1271	1823	2147	3838	2591	1732	23896	0.00	4.44	0.00	0.00	0.00	5.49	4.66	0.00	0.00	0.00	1.26	150840955	164510559	335445027	238912540	117753259	144175379	158718197	340860586	259269992	148702536	2059189030	0
251300	SALGADINHO	PB	NORDESTE	2012	0	0	0	0	0	0	0	0	0	0	0	345	342	577	355	198	327	346	530	315	243	3578	0.00	0.00	0.00	0.00	0.00	0.00	0.00	0.00	0.00	0.00	0.00	150840955	164510559	335445027	238912540	117753259	144175379	158718197	340860586	259269992	148702536	2059189030	0
251310	SALGADO DE SAO FELIX	PB	NORDESTE	2012	0	0	0	0	0	0	0	0	0	1	1	967	1149	1691	1197	944	933	1115	1734	1367	1101	12198	0.00	0.00	0.00	0.00	0.00	0.00	0.00	0.00	0.00	9.08	0.82	150840955	164510559	335445027	238912540	117753259	144175379	158718197	340860586	259269992	148702536	2059189030	0
251315	SANTA CECILIA	PB	NORDESTE	2012	0	0	0	0	0	0	0	0	0	0	0	616	751	1009	610	420	538	693	972	624	433	6666	0.00	0.00	0.00	0.00	0.00	0.00	0.00	0.00	0.00	0.00	0.00	150840955	164510559	335445027	238912540	117753259	144175379	158718197	340860586	259269992	148702536	2059189030	0
251320	SANTA CRUZ	PB	NORDESTE	2012	0	0	0	0	0	0	0	0	0	0	0	481	518	972	766	618	413	437	936	804	651	6596	0.00	0.00	0.00	0.00	0.00	0.00	0.00	0.00	0.00	0.00	0.00	150840955	164510559	335445027	238912540	117753259	144175379	158718197	340860586	259269992	148702536	2059189030	0
251330	SANTA HELENA	PB	NORDESTE	2012	0	0	0	0	0	0	0	0	0	0	0	443	507	838	677	503	394	512	866	711	557	6008	0.00	0.00	0.00	0.00	0.00	0.00	0.00	0.00	0.00	0.00	0.00	150840955	164510559	335445027	238912540	117753259	144175379	158718197	340860586	259269992	148702536	2059189030	0
251335	SANTA INES	PB	NORDESTE	2012	0	0	0	0	0	0	0	0	0	0	0	302	370	629	380	179	314	351	556	335	190	3606	0.00	0.00	0.00	0.00	0.00	0.00	0.00	0.00	0.00	0.00	0.00	150840955	164510559	335445027	238912540	117753259	144175379	158718197	340860586	259269992	148702536	2059189030	0
251340	SANTA LUZIA	PB	NORDESTE	2012	0	0	0	0	0	0	0	0	0	0	0	1139	1329	2312	1543	988	1089	1283	2414	1719	1266	15082	0.00	0.00	0.00	0.00	0.00	0.00	0.00	0.00	0.00	0.00	0.00	150840955	164510559	335445027	238912540	117753259	144175379	158718197	340860586	259269992	148702536	2059189030	0
251350	SANTANA DE MANGUEIRA	PB	NORDESTE	2012	0	0	0	0	1	0	0	0	0	0	1	469	545	873	516	310	428	524	850	533	332	5380	0.00	0.00	0.00	0.00	32.26	0.00	0.00	0.00	0.00	0.00	1.86	150840955	164510559	335445027	238912540	117753259	144175379	158718197	340860586	259269992	148702536	2059189030	0
251360	SANTANA DOS GARROTES	PB	NORDESTE	2012	0	0	0	0	0	0	0	0	0	0	0	555	704	1018	785	492	510	647	1128	862	634	7335	0.00	0.00	0.00	0.00	0.00	0.00	0.00	0.00	0.00	0.00	0.00	150840955	164510559	335445027	238912540	117753259	144175379	158718197	340860586	259269992	148702536	2059189030	0
251365	JOCA CLAUDINO	PB	NORDESTE	2012	0	0	0	0	0	0	0	0	0	0	0	196	231	395	269	173	199	233	433	303	187	2619	0.00	0.00	0.00	0.00	0.00	0.00	0.00	0.00	0.00	0.00	0.00	150840955	164510559	335445027	238912540	117753259	144175379	158718197	340860586	259269992	148702536	2059189030	0
[truncated: 54,284 more rows]
[truncated: 13 more columns]
